# Supplementary material for: Multi-omics analysis reveals the host–microbe interactions in aged rhesus macaques
Source: Front Microbiol. 2022 Sep 27;13:993879. doi: 10.3389/fmicb.2022.993879 (PMC9551614; doi:10.3389/fmicb.2022.993879)
Supplement: Supplementary file 1 [file Table_1.XLSX]

## Sheet: Table S1
Supplementary Table 1. Identification of 644 metabolites, including 14 sugars, 56 amino acids and derivatives, and 45 organic acids and derivatives.
Index	Compounds	Class I	Class II	Q1 (Da)	Molecular Weight (Da)	Ionization model	Formula	Level	SY_M7_87	SY_M7_90	SY_M7_105	SY_M8_89	SY_M8_96	SY_M8_98	SY_M8_99	SY_M9_84	SY_M9_86	SY_M20_83	SY_M20_85	SY_M20_100	SY_M21_88	SY_M21_92	SY_M22_93	SY_M23_82	SY_M23_97	SY_M26_102	SY_M28_104	mix01	mix02	mix03	mix04	mix05	cpd_ID	HMDB	Pubchem CID	CAS	ChEBI	Metlin	kegg_map
MEDN0007	L-Arginine	Amino acid and Its metabolomics	Amino acids	173.104	174.112	[M-H]-	C6H14N4O2	B	454300	386310	227770	386000	352860	598870	455930	305540	340340	287890	317420	426620	504180	563200	537560	411470	538800	570630	681030	359680	408740	403940	369840	477450	C00062	HMDB0000517	6322	74-79-3	16467	5502	ko00220,ko00261,ko00330,ko00472,ko00970,ko01100,ko01230,ko02010,ko04150,ko04974,ko05014,ko05142,ko05146,ko05230
MEDN0010	L-Citrulline	Amino acid and Its metabolomics	Amino acids	174.088	175.096	[M-H]-	C6H13N3O3	A	859070	751770	499730	208840	765590	357610	634400	735310	600860	504110	430820	688420	916170	939590	866320	1180600	1193400	1008500	1170800	643560	703720	866820	755190	664220	C00327	HMDB0000904	9750	372-75-8	16349	16	ko00220,ko01100,ko01230
MEDN0011	L-Glutamate	Amino acid and Its metabolomics	Amino acids	146.045	147.053	[M-H]-	C5H9NO4	A	375360	279210	505260	408650	390840	2686000	562970	262690	434680	720770	432130	387110	720240	408630	602290	602790	511110	765620	716010	487180	494740	448720	506590	516490	C00025	HMDB0000148	33032	56-86-0	16015	5174	ko00220,ko00250,ko00330,ko00340,ko00430,ko00471,ko00480,ko00524,ko00630,ko00650,ko00660,ko00860,ko00910,ko00970,ko01100,ko01200,ko01210,ko01230,ko02010,ko04068,ko04072,ko04080,ko04216,ko04540,ko04713,ko04720,ko04721,ko04723,ko04724,ko04727,ko04730,ko04742,ko04964,ko04974,ko05014,ko05016,ko05017,ko05030,ko05031,ko05033,ko05034,ko05230
MEDN0093	3-Hydroxyanthranilic Acid	Benzene and substituted derivatives	Phenolic acids	152.035	153.043	[M-H]-	C7H7NO3	B	22522	21891	21601	5154.1	14453	102830	39872	14056	10084	5306.5	4854.6	4545.7	6850.5	3131.5	9338.5	7126.6	4720.1	7749	10879	11447	10878	11517	9962.2	11990	C00632	HMDB0001476	86	548-93-6	15793	3275	ko00380,ko01100
MEDN0213	D-Sorbitol	Carboxylic acids and derivatives	Sugar alcohols	181.071	182.079	[M-H]-	C6H14O6	A	11517	16696	46229	18020	59204	21755	67148	12426	12073	16671	14566	8160.4	10303	12835	11989	14486	30405	7521.5	8763.5	10890	17507	26520	24011	23125	C00794	HMDB0000247	5780	50-70-4	-	-	ko00051,ko00052,ko01100,ko02010
MEDN0244	Orotic Acid	CoEnzyme and vitamins	CoEnzyme and vitamins	155.009	156.017	[M-H]-	C5H4N2O4	A	21681	31946	23068	22512	18008	521010	34498	32754	26924	60107	31645	27594	50796	31847	32003	24705	29254	28406	36953	33642	27272	43647	41980	38617	C00295	HMDB0000226	967	65-86-1	16742	318	ko00240,ko01100
MEDN0261	3-Indolepropionic Acid	Heterocyclic compounds	Indole and Its derivatives	188.071	189.079	[M-H]-	C11H11NO2	A	1055300	1031500	777150	225510	1050800	26815	1296400	415530	319600	166310	257880	258870	345820	216950	187030	187940	209970	122520	347280	863740	952510	934950	982400	960990	-	HMDB0002302	3744	830-96-6	43580	6602	--
MEDN0280	2-Aminoethanesulfonic Acid	Organic acid And Its derivatives	Sulfonic acids	124.007	125.015	[M-H]-	C2H7NO3S	A	2763900	3366700	3553400	4242900	3635200	11915000	6047600	5480400	3981800	4934200	3712600	3895000	11416000	3501000	8962400	4903600	4945100	4491700	4929700	4716400	3788800	4237500	3998800	4261000	C00245	HMDB0000251	1123	107-35-7	15891	31	ko00120,ko00430,ko00920,ko01100,ko02010,ko04080
MEDN0283	2-Hydroxybutanoic Acid	Organic acid And Its derivatives	Organicacid and Its derivatives	103.04	104.047	[M-H]-	C4H8O3	A	1436000	1654000	2714400	3551200	3018600	5451000	3444400	2728300	3593000	2728900	4518900	3800900	4592600	3369300	3984100	3063800	3929500	3759200	5890800	1755700	1646300	1857900	1836700	1881700	C05984	HMDB0000008	11266	600-15-7	1148	3783	ko00640
MEDN0301	Caffeic Acid	Organic acid And Its derivatives	Organicacid and Its derivatives	179.034	180.042	[M-H]-	C9H8O4	B	157080	151940	134330	163820	259150	491320	243520	223800	192030	592350	148700	174070	201390	195230	905790	351590	291860	240770	567420	1028200	1022600	1017900	1050600	1084300	C01481	HMDB0001964	1549111	331-39-5	16433	-	--
MEDN0334	Mandelic Acid	Organic acid And Its derivatives	Organicacid and Its derivatives	151.04	152.047	[M-H]-	C8H8O3	A	247450	263570	252710	71700	189700	1269700	529470	161250	131900	66595	60221	62378	88111	45391	119010	86665	60389	106600	154070	132740	133450	142410	138680	134440	C01984	HMDB0000703	439616	90-64-2	32800	5671	--
MEDN0338	Phenyllactate(Pla)	Organic acid And Its derivatives	Organicacid and Its derivatives	165.055	166.063	[M-H]-	C9H10O3	B	8939.4	9137.3	8206.1	8536.1	13126	9503	13405	4899.7	10488	20501	4665.9	20037	7851.2	10282	27985	14256	13303	11649	19161	13424	13258	15386	13026	14493	C01479	HMDB0000779	3848	828-01-3	25998	5745	--
MEDN0374	9-HpODE	Oxidized lipids	Oxidized lipids	311.222	312.2	[M-H]-	C18H32O4	B	360620	430480	534390	130550	352410	98776	770170	287740	274570	44042	30744	233400	448660	159350	362260	164000	199790	247260	248780	259560	278270	280910	297750	279930	C14827	HMDB0062434	9548877	29774-12-7	34498	-	ko00591,ko01100
MEDN0380	Palmitoleic Acid(C16:1)	FA	FFA	253.217	254.2	[M-H]-	C16H30O2	A	503820	755450	2985000	4296000	3536100	9300400	6194000	3592100	7191000	2981900	4165700	15174000	14488000	12369000	8448300	2597300	4826000	4423800	6863600	3318900	4024700	4462000	4346200	4538800	C08362	HMDB0003229	445638	373-49-9	28716	188	ko00061
MEDN0381	Hexadecanoic Acid(C16:0)	FA	FFA	255.232	256.24	[M-H]-	C16H32O2	A	3439900	4025400	5617400	4965400	6731700	7184800	7325500	6349100	9835300	6539000	9733500	14080000	12320000	15184000	11009000	8578900	9729300	9024400	11301000	3898400	8761800	9485500	8976600	9127900	C00249	HMDB0000220	985	57-10-3	15756	187	ko00061,ko00062,ko00071,ko01040,ko01100,ko01212
MEDN0383	Linoleic Acid(C18:2N6C)	FA	FFA	279.232	280.24	[M-H]-	C18H32O2	A	4170000	5461800	9957700	7409200	12007000	9300800	11910000	8291800	12796000	6914100	9335500	19334000	18538000	17389000	14777000	9185500	11800000	13786000	14889000	6526800	11640000	13272000	12991000	13149000	C01595	HMDB0000673	5280450	60-33-3	17351	191	ko00591,ko01040,ko01100
MEDN0388	Elaidic Acid(C18:1N9T)	FA	FFA	281.248	282.25	[M-H]-	C18H34O2	A	2750.8	4141.5	7318.1	6868.3	8895.8	9602.5	9967.1	8546.2	13577	8225.2	11018	19014	17379	18184	15222	10695	11651	12746	16552	4529.2	11085	13187	11252	12849	-	HMDB0000573	637517	112-79-8	27997	3406	--
MEDN0406	3-(3-Hydroxyphenyl)Propionate Acid	Organic acid And Its derivatives	Organicacid and Its derivatives	165.055	166.063	[M-H]-	C9H10O3	A	123880	152410	119400	3514.9	114490	4129.9	409200	17413	6336.8	9906.3	30141	28060	2874.3	36285	58231	3888.6	8528.8	59081	82667	111120	110560	111710	110340	112990	C11457	HMDB0000375	91	621-54-5	1427	5364	ko00360,ko01100
MEDN0551	Indoleacrylic acid	Organic acid And Its derivatives	Organicacid and Its derivatives	186.056	187.063	[M-H]-	C11H9NO2	B	56793	59576	32283	72404	63653	4573	94611	48457	21840	10138	13552	37470	30159	16299	12875	4918.4	9851.6	5891.6	23833	42727	47515	46542	45850	51151	-	HMDB0000734	5702	1204-06-4	90333	5702	--
MEDN0682	Octadecanamide	Alcohol and amines	Amines	282.28	283.288	[M-H]-	C18H37NO	B	52126	43267	48743	44780	44805	34703	37789	30918	47656	33926	29464	29927	25832	32737	28563	37792	36725	33535	27008	39771	26477	22342	21876	22038	C13846	HMDB0034146	31292	124-26-5	34900	-	--
MEDN0818	N-acetyl-beta-alanine	Amino acid and Its metabolomics	Amino acid derivatives	130.05	131.058	[M-H]-	C5H9NO3	A	69271	83404	88810	58935	112280	120010	93451	124220	73876	114560	92525	60216	119420	64286	166250	103020	98546	103970	144110	92573	81109	82295	88769	94951	C01073	HMDB0061880	76406	3025-95-4	16682	-	ko00410
MEDN1017	3-(4-Hydroxyphenyl)-Propionic Acid	Benzene and substituted derivatives	Phenolic acids	165.055	166.063	[M-H]-	C9H10O3	A	123880	152410	119400	3514.9	114490	4129.9	409200	17413	6336.8	9906.3	30141	28060	2874.3	36285	58231	3888.6	8528.8	59081	82667	111120	110560	111710	110340	112990	C01744	HMDB0002199	10394	501-97-3	32980	4148	--
MEDN1078	Cis-9,10-epoxystearic acid	FA	FFA	297.243	298.251	[M-H]-	C18H34O3	A	426310	569800	477220	111060	197010	560700	590580	260000	280470	40319	35081	243860	139610	150290	127230	126190	115920	91227	59167	198470	185090	183960	188050	185990	-	-	15868	2443-39-2	-	-	--
MEDN1090	Dioxindole	Heterocyclic compounds	Indole and Its derivatives	148.04	149.048	[M-H]-	C8H7NO2	A	42967	40963	50573	69008	34565	582370	25735	82749	30124	142420	76051	37192	46386	51660	148200	80803	80994	133080	68972	69753	72447	74150	60551	96527	-	-	114683	3131-52-0	-	-	--
MEDN1135	Heparin	Alcohol and amines	Alcohols	315.29	316.298	[M-H]-	C19H40O3	B	32740	36139	72083	9	9	9	22780	9	9	12830	9	9	9	9	9	9	9	9	9	320420	329990	334250	345560	343580	C00374	HMDB0001394	72733	6145-69-3	-	-	ko04664,ko05133
MEDN1213	2-(4-hydroxyphenyl) propionate	Benzene and substituted derivatives	Phenolic acids	165.06	166.063	[M-H]-	C9H10O3	A	561820	643760	957160	102840	539100	90040	806230	121500	74142	55785	58451	72900	138870	83788	115470	32270	118260	167870	252530	248640	256160	264960	265650	272990	C03080	HMDB0041683	102526	938-96-5	-	-	--
MEDP0086	Urea	Alcohol and amines	Amines	61	60.032	[M+H]+	CH4N2O	A	23829000	27329000	24828000	25665000	29031000	52194000	33422000	28397000	29962000	25905000	25112000	28762000	32446000	32720000	35735000	27558000	27793000	29697000	29408000	22087000	23075000	25661000	26003000	24284000	C00086	HMDB0000294	1176	57-13-6	16199	6	ko00220,ko00230,ko00240,ko00330,ko00780,ko01100,ko02010,ko05120
MEDP0125	Choline	Tryptamines,Cholines,Pigments	Cholines	105.11	104.108	[M+H]+	C5H14NO+	B	68612	92239	85807	85451	74637	103620	84846	81344	106970	77925	77524	61823	143260	104440	106060	84544	107720	96456	122710	34995	53911	48511	76309	108020	C00114	HMDB0000097	305	62-49-7	15354	56	ko00260,ko00564,ko01100,ko02010,ko04725,ko04976,ko05231
MEDP0213	N-Methyltryptamine	Tryptamines,Cholines,Pigments	Tryptamines	175	174.116	[M+H]+	C11H14N2	B	74086	73644	68779	30661	75730	9	87020	41139	28155	18279	33451	32014	34443	25024	25878	30271	24946	18172	34186	85893	81952	85484	87104	85697	C06213	HMDB0004370	6088	61-49-4	28136	7057	ko00380,ko01100
MEDP0270	3-Indolebutyric Acid	Heterocyclic compounds	Indole and Its derivatives	204.1	203.095	[M+H]+	C12H13NO2	B	130420	127420	45630	276080	81500	506540	190930	44068	101480	34923	34833	102540	79189	74226	58528	45540	66112	79498	53411	117740	112000	105920	114240	110710	C11284	HMDB0002096	8617	133-32-4	33070	6485	--
MEDP0276	Indole-3-Carboxaldehyde	Heterocyclic compounds	Indole and Its derivatives	146.1	145.053	[M+H]+	C9H7NO	A	964510	1043600	1135200	561560	940780	3118600	1710200	863070	424930	239580	336060	399520	363760	218030	549740	360530	311250	1399300	831440	777260	802600	798950	790770	795910	C08493	HMDB0029737	10256	487-89-8	343043	-	--
MEDP0315	Hippuric Acid	Organic acid And Its derivatives	Organicacid and Its derivatives	180.1	179.058	[M+H]+	C9H9NO3	A	7483700	7019100	5824000	7757500	12131000	15884000	11591000	10223000	8059200	23700000	6204100	7438500	9383800	8596000	37486000	15208000	13713000	10438000	22653000	45867000	47696000	48112000	46742000	45920000	C01586	HMDB0000714	464	495-69-2	18089	1301	ko00360,ko01100
MEDP0765	3-(Methylthio)-1-propanol	Alcohol and amines	Alcohols	107.045	106.045	[M+H]+	C4H10OS	B	1149200	1107200	1131600	329910	849760	4911300	1828200	674740	582540	281720	265670	281280	406470	202680	468860	382110	249890	427910	649030	569070	624350	577080	578080	608680	-	HMDB0031716	10448	505-10-2	49019	-	--
MEDP1032	Salicylaldehyde	Benzene and substituted derivatives	Benzene and substituted derivatives	105.034	122.037	[M-H2O+H]+	C7H6O2	A	8887800	8192500	7494000	8913800	14849000	17660000	12928000	11591000	9225200	27986000	7205400	8896700	11575000	10213000	43545000	17021000	15957000	12212000	26446000	53245000	52470000	55208000	54660000	52671000	-	HMDB0034170	6998	90-02-8	16008	-	--
MEDP1274	Docosahexaenoic Acid Ethyl Ester	Aldehyde,Ketones,Esters	Esters	357.3	356.272	[M+H]+	C24H36O2	A	11968000	10334000	4321300	197550	1736700	291000	1709700	83811	604770	177120	233360	345830	114350	972930	33132	121100	472740	971790	1239800	5619700	4801000	4993500	4898000	5350400	C16185	-	47205493	81926-94-5	-	-	--
MEDP1381	Carnitine C20:2	FA	CAR	452.4	452.373	[M+H]+	C27H49NO4	B	7264.7	8014.6	21613	33467	33735	75918	44097	20185	26131	38954	48332	51464	39310	66156	42092	11184	49576	57054	63909	20527	22952	24096	22663	25373	-	-	-	-	-	-	--
MEDP1392	Carnitine C18:3	FA	CAR	422.327	422.327	[M+H]+	C25H43NO4	B	28474	24203	83273	60461	113600	151560	110700	68070	69979	64695	92885	161220	102010	121770	127280	24571	122520	111230	68516	56617	56891	59902	54776	51666	-	-	-	-	-	-	--
MEDP1427	Carnitine C8:0	FA	CAR	288.144	288.144	[M+H]+	C15H29NO4	A	182340	146770	1054400	1326100	1954200	5273200	1673500	978340	1001200	939240	2994500	3809300	2291600	2269300	2143400	169640	2655600	1205200	787490	755130	822390	803990	949170	783320	-	-	-	-	-	-	--
MEDP1431	Carnitine C7:1Isomer1	FA	CAR	272.186	272.186	[M+H]+	C14H25NO4	A	9	9	5538.6	3869.8	8026.5	47892	14421	7444.7	9	6464.6	7877.4	7645.2	14083	6827	26871	9	14776	8877.8	8858.2	40626	32566	40461	39084	39874	-	-	-	-	-	-	--
MEDP1433	Carnitine ph-C1	FA	CAR	266.139	266.139	[M+H]+	C14H19NO4	A	117900	112660	94132	169970	173360	249010	221600	147560	131810	129640	89254	129280	95329	57226	153880	71634	96799	37253	127260	103640	106670	129070	141090	136030	-	-	-	-	-	-	--
MEDP1436	Carnitine C6:0 Isomer 1	FA	CAR	260.186	260.186	[M+H]+	C13H25NO4	A	150910	145070	420770	575680	886050	2382400	966120	545800	477160	524530	767980	1399400	854570	809730	913400	153350	890280	917880	448510	606690	606400	605310	606780	646210	-	-	-	-	-	-	--
MEDP1453	MG(20:5)isomer	GL	MG	377.3	376.261	[M+H]+	C23H36O4	A	121660	113680	293980	88953	163100	96665	59968	68064	40216	37905	72901	35275	63688	46831	40751	28671	22992	52088	76270	28595	16793	18253	18442	15246	-	-	-	-	-	-	--
MEDP1454	MG(20:5)	GL	MG	377.3	376.261	[M+H]+	C23H36O4	A	121660	113680	293980	88953	163100	96665	59968	68064	40216	37905	72901	35275	63688	46831	40751	28671	22992	52088	76270	28595	16793	18253	18442	15246	-	-	-	-	-	-	--
MEDP1455	MG(20:4)isomer	GL	MG	379.285	378.276	[M+H]+	C23H38O4	A	19598	19945	44365	16413	25860	23969	10388	12423	6558.1	8476.9	13588	6240.8	8779.7	9744.5	11035	9823.5	4967.7	8436.8	9112.5	17073	9365.2	8802.1	10486	9828.5	-	-	-	-	-	-	--
MEDP1461	Cis-11,14-Eicosadienoic Acid(C20:2)	FA	FFA	309.3	308.271	[M+H]+	C20H36O2	B	4924.2	5293.8	4271.9	6361	8255.6	7824.1	7432	6984.7	9341.8	9105.7	9024.1	8505.8	9149.2	8550.9	6742	7106.6	9668.7	7880.4	8406.1	7086.6	9425.8	8939.7	6994	9099.5	C16525	HMDB0005060	6439848	2091-39-6	73731	-	ko01040
MW00007438	Isoprenaline	-	-	194.117	211.121	[M+H-H2O]+	C11H17NO3	B	184050	132060	231320	213450	199380	262730	151840	150240	192460	191720	237120	272040	291130	211230	220880	218870	215880	243340	332490	216790	251040	237030	196130	229050	C07056	HMDB0015197	3779	7683-59-2	64317	-	ko04261
MW00010066	Vanylglycol	-	-	149.059	184.074	[M+H-2H2O]+	C9H12O4	B	8719500	8618100	5182500	6189200	5638900	6004400	5765200	5574500	4731800	3082700	4430600	4346900	4787300	4851900	4652500	4126700	4823900	5076900	3920800	4291100	4379100	4381200	4440600	4480400	C05594	HMDB0001490	10805	534-82-7	846276	6274	ko00350,ko01100
MW00142172	2,22-Dideoxy-3-dehydroecdysone	-	-	431.332	430.308	[M+H]+	C27H42O4	A	4188700	4860000	4643200	3267100	2865500	3515500	3209800	1786600	1414400	1210900	983830	3242300	2290900	1915600	1840800	743280	2283300	2091700	1585900	2773200	2239900	2205900	2212300	2357300	C16498	-	23724770	-	-	-	ko00981
MW00143362	3-Phospho-D-glyceroyl phosphate	-	-	570.869	265.959	[2M+K]+	C3H8O10P2	B	9	23906	21736	20667	23425	29822	22363	17677	17422	25141	23375	31330	19951	20730	19115	33112	38863	25392	42280	32143	35426	20295	32144	27344	C00236	HMDB0001270	439191	38168-82-0	16001	-	ko00010,ko01100,ko01200,ko01230
MW00152418	L-Arogenate;L-Arogenic acid;Pretyrosine	-	-	262.049	227.079	[M+Cl]-	C10H13NO5	B	18536	17146	15142	14256	22298	17455	21283	20573	12814	11294	13273	10129	20209	9904.7	11631	10554	16822	17606	9375.4	11182	14314	11682	13841	10222	C00826	-	439319	53078-86-7	-	-	ko00400,ko01100,ko01230
MW00153929	Met Phe Thr Glu Asp	-	-	642.24	641.237	[M+H]+	C27H39N5O11S	B	1257700	1462600	1350400	1264100	1090200	691660	929440	810350	970600	848980	704370	669700	820640	803580	498250	700570	925870	1027900	989580	1209400	666640	657630	653170	787360	-	-	-	-	-	-	--
MW00157845	Thr Ala Phe Val Glu	-	-	564.263	565.275	[M-H]-	C26H39N5O9	B	26288	33799	22407	12927	23188	14377	23153	22869	15763	15842	7401.4	16409	17222	10478	12166	20674	18366	16279	17128	24370	23334	20232	18561	17822	-	-	-	-	-	-	--
MW00165364	(2S,6R)-6-[(8S,9S,10R,13R,14S,17R)-10,13-dimethyl-3-oxo-1,2,6,7,8,9,11,12,14,15,16,17-dodecahydrocyclopenta[a]phenanthren-17-yl]-2-methylheptanoate	-	-	431.313	413.306	[M+NH4]+	C27H41O3-	B	3949900	4798500	4599600	3076900	2908800	3406400	3147700	1700100	1409100	1124800	1023100	3188200	2262900	1773400	1885800	704040	2251200	2025400	1614300	2772600	2173300	2173600	2243000	2298600	-	-	70698394	-	-	-	--
MEDN0005	L-Threonine	Amino acid and Its metabolomics	Amino acids	118.05	119.058	[M-H]-	C4H9NO3	B	108670	84715	84749	103090	106010	278520	158510	151390	108630	69369	102910	95787	111600	144890	82922	87337	120340	158710	176880	171000	165160	161890	131160	174960	C00188	HMDB0000167	6288	72-19-5	16857	32	ko00260,ko00261,ko00290,ko00860,ko00970,ko01100,ko01230,ko02010,ko04974,ko04978
MEDN0009	L-Aspartic Acid	Amino acid and Its metabolomics	Amino acids	132.03	133.038	[M-H]-	C4H7NO4	B	421580	469740	484630	385390	466930	355160	510260	558390	540390	489790	436800	681300	433590	406110	462630	420820	404820	523390	628370	583920	460980	661270	445150	411930	C00049	HMDB0000191	5960	56-84-8	17053	5206	ko00220,ko00250,ko00260,ko00261,ko00270,ko00300,ko00340,ko00410,ko00760,ko00770,ko00970,ko01100,ko01200,ko01210,ko01230,ko02010,ko04080,ko04974,ko05230
MEDN0012	L-Histidine	Amino acid and Its metabolomics	Amino acids	154.062	155.07	[M-H]-	C6H9N3O2	A	143880	149720	133930	196450	210450	417860	191270	203430	178650	184670	149720	199850	177300	175350	143380	180100	240620	196840	259690	214020	181410	182050	179170	210110	C00135	HMDB0000177	6274	71-00-1	15971	21	ko00340,ko00410,ko00970,ko01100,ko01230,ko02010,ko04974,ko05230
MEDN0015	L-Phenylalanine	Amino acid and Its metabolomics	Amino acids	164.071	165.079	[M-H]-	C9H11NO2	A	19491000	19356000	10978000	13488000	12183000	11723000	11859000	10707000	9754400	7505200	10037000	10085000	11256000	10640000	10166000	9800300	9919200	11292000	9440900	9559300	8652500	9108800	9475500	9545100	C00079	HMDB0000159	6140	63-91-2	17295	28	ko00360,ko00400,ko00970,ko01100,ko01210,ko01230,ko02010,ko04974,ko04978,ko05230
MEDN0017	L-Pyroglutamic Acid	Amino acid and Its metabolomics	Amino acid derivatives	128.035	129.043	[M-H]-	C5H7NO3	A	7415.5	8652.4	7960.8	7498.5	10285	16315	4120.2	4901.3	6728.3	6144.7	7484.3	11620	4444.8	12122	10036	12404	8339.7	16397	9534.9	6003.2	8176.1	6909.9	12076	11641	C01879	HMDB0000267	7405	98-79-3	-	-	ko00480,ko01100
MEDN0018	L-Serine	Amino acid and Its metabolomics	Amino acids	104.035	105.043	[M-H]-	C3H7NO3	B	65331	58147	41520	60559	97812	135270	107490	75829	90833	60118	64225	73455	76229	123510	63989	32657	87018	77505	99964	119920	95285	85854	79038	102130	C00065	HMDB0000187	5951	56-45-1	17115	5203	ko00260,ko00261,ko00270,ko00600,ko00630,ko00920,ko00970,ko01100,ko01200,ko01230,ko02010,ko04071,ko04974,ko04978,ko05230
MEDN0019	L-Tryptophan	Amino acid and Its metabolomics	Amino acids	203.082	204.09	[M-H]-	C11H12N2O2	A	8342600	7456700	7856000	6534300	7407100	4366500	6715200	8524700	5961300	1245600	5558100	5830300	8813500	9941000	4861100	5658100	4657700	5976900	4214000	5265200	5283300	5230900	5676100	5641100	C00078	HMDB0000929	6305	73-22-3	16828	5879	ko00260,ko00380,ko00400,ko00970,ko01100,ko01210,ko01230,ko04361,ko04726,ko04974,ko04978,ko05143,ko05230
MEDN0022	(5-L-Glutamyl)-L-Amino Acid	Amino acid and Its metabolomics	Small Peptide	217.082	218.09	[M-H]-	C8H14N2O5	A	16332	24985	15243	31278	33997	73487	26179	36604	29063	29380	16992	9878.6	35265	13221	20867	18840	22130	22660	29354	21264	24133	20252	16077	17560	C03740	HMDB0006248	440103	5875-41-2	50619	-	ko00480,ko01100
MEDN0032	Allantoin	Organic acid And Its derivatives	Organicacid and Its derivatives	157.036	158.044	[M-H]-	C4H6N4O3	A	160890	170560	233250	502140	510620	1926500	571430	479780	364900	898020	368320	184910	877240	176150	838260	306890	541820	228970	452910	274670	262790	281970	270660	280690	C01551	HMDB0000462	204	97-59-6	15676	89	--
MEDN0042	L-Asparagine Anhydrous	Amino acid and Its metabolomics	Amino acids	131.046	132.054	[M-H]-	C4H8N2O3	A	86867	66625	54952	59857	88662	108060	68006	78786	79691	51247	41626	67065	103590	90503	56377	50587	104490	75713	91328	77173	71416	78238	114360	76151	C00152	HMDB0000168	6267	70-47-3	17196	14	ko00250,ko00970,ko01100,ko01230,ko04974,ko04978,ko05230
MEDN0043	L-Carnosine	Amino acid and Its metabolomics	Amino acid derivatives	225.099	226.107	[M-H]-	C9H14N4O3	A	10840	13467	7033.3	13174	6210.7	24739	8707.6	11335	19519	12391	9145.3	12217	10291	13715	4906.1	9058.2	13475	11130	26745	12099	10189	12327	11720	18975	C00386	HMDB0000033	439224	305-84-0	15727	38	ko00340,ko00410,ko01100
MEDN0045	L-Cysteine	Amino acid and Its metabolomics	Amino acids	120.012	121.02	[M-H]-	C3H7NO2S	B	35325	37064	63424	58511	37057	36252	64181	45922	42244	49195	43319	49645	45225	48060	40959	46664	58352	35131	41257	32484	38985	34082	52645	33495	C00097	HMDB0000574	5862	52-90-4	17561	5556	ko00260,ko00270,ko00311,ko00430,ko00480,ko00730,ko00770,ko00920,ko00970,ko01100,ko01200,ko01230,ko04122,ko04216,ko04974,ko05230
MEDN0046	L-Glutamine	Amino acid and Its metabolomics	Amino acids	145.061	146.069	[M-H]-	C5H10N2O3	A	566050	514280	461610	466300	652990	809030	558210	537440	500160	835190	418710	560570	665140	458250	480370	556770	639070	646240	771530	564710	418740	548410	551240	520080	C00064	HMDB0000641	5961	56-85-9	18050	5614	ko00220,ko00230,ko00240,ko00250,ko00471,ko00630,ko00750,ko00910,ko00970,ko01100,ko01230,ko02010,ko04724,ko04727,ko04964,ko04974,ko04978,ko05230
MEDN0047	L-Homocitrulline	Amino acid and Its metabolomics	Amino acids	188.104	189.111	[M-H]-	C7H15N3O3	A	54709	54630	18686	36896	45057	215740	44609	20508	34407	57015	19132	26257	27386	24379	78360	32067	45369	45442	56641	38441	38245	30421	34692	49095	C02427	HMDB0000679	65072	1190-49-4	17443	46	--
MEDN0056	N-Acetyl-L-Leucine	Amino acid and Its metabolomics	Amino acid derivatives	172.097	173.105	[M-H]-	C8H15NO3	B	132360	121800	90117	31855	110590	91557	102960	162850	84501	84860	58654	60081	156340	107290	156690	130030	176400	92188	140580	79241	81598	87935	84419	88652	C02710	HMDB0011756	70912	1188-21-2	17786	-	--
MEDN0057	N-Acetyl-L-Tyrosine	Amino acid and Its metabolomics	Amino acid derivatives	222.077	223.085	[M-H]-	C11H13NO4	A	176040	176900	61953	22780	101230	102650	130640	209690	47322	47981	48828	93457	190460	128160	223820	106130	133290	65176	92649	95597	100530	99832	105940	103340	C01657	HMDB0000866	68310	537-55-3	21563	-	--
MEDN0089	2,5-Dihydroxy Benzoic Acid	Benzene and substituted derivatives	Phenolic acids	153.019	154.027	[M-H]-	C7H6O4	B	25401	35531	37639	9	66082	9	30605	67181	38777	28004	11153	13975	55975	35934	51550	50239	54740	32667	67374	36797	38231	40260	39784	40494	C00628	HMDB0000152	3469	490-79-9	17189	618	ko00350,ko01100
MEDN0112	Glycocholic Acid	Bile acids	Bile acids	464.301	465.309	[M-H]-	C26H43NO6	A	56232	35941	9	21463	9	9	13533	6239.6	45951	9	31013	28724	9	11882	9	9	9	9	9	106240	102060	102770	113300	102460	C01921	HMDB0000138	10140	475-31-0	17687	-	ko00120,ko01100,ko04976,ko04979
MEDN0120	Dulcitol	Carboxylic acids and derivatives	Sugar alcohols	181.071	182.079	[M-H]-	C6H14O6	A	11104	7224.4	38998	8905.5	72371	14522	39708	8941.3	7263	9944	3461.1	7265.1	4753.3	3820.3	8501.8	5929.8	20508	8540.7	7313.6	11510	14055	11878	12755	14036	C01697	HMDB0000107	11850	608-66-2	16813	5148	ko00052,ko01100
MEDN0140	Xanthine	Nucleotide And Its metabolomics	Nucleotide and Its metabolomics	151.026	152.033	[M-H]-	C5H4N4O2	A	167630	234610	69197	208750	101560	179950	210690	83395	84362	101460	61639	111860	130000	66844	160310	92291	128120	44329	330970	100990	78330	85570	83680	109070	C00385	HMDB0000292	1188	69-89-6	17712	82	ko00230,ko00232,ko01100
MEDN0153	Adenosine 5'-Monophosphate	Nucleotide And Its metabolomics	Nucleotide and Its metabolomics	346.055	347.063	[M-H]-	C10H14N5O7P	A	120330	75786	7585.6	17324	4673.1	173510	45750	200900	180150	93387	6478	13476	46798	22954	6724.3	23782	36522	12418	10724	53588	81811	72203	73764	68737	C00020	HMDB0000045	6083	61-19-8	16027	5111	ko00230,ko01100,ko01523,ko04022,ko04024,ko04068,ko04150,ko04151,ko04152,ko04211,ko04740,ko04742,ko04923,ko04924,ko04925,ko04927,ko04928,ko04934,ko05012,ko05032
MEDN0163	Hypoxanthine	Nucleotide And Its metabolomics	Nucleotide and Its metabolomics	135.031	136.039	[M-H]-	C5H4N4O	A	53317	144580	186020	832740	429120	282690	525470	648290	463820	637230	374520	170860	916260	164680	359670	283080	893470	201070	167390	270790	239670	302310	211380	268490	C00262	HMDB0000157	790	68-94-0	17368	83	ko00230,ko01100
MEDN0172	Β-Nicotinamide Mononucleotide	Nucleotide And Its metabolomics	Nucleotide and Its metabolomics	333.049	334.057	[M-H]-	C11H15N2O8P	B	10297	8593.8	16727	4273.7	6004.4	5996.8	11927	10286	3880.5	12426	12018	6873.9	10314	15013	10720	9431.5	11989	6003.8	6437.7	8999	7708.5	8514.6	10277	15022	C00455	HMDB0000229	14180	1094-61-7	16171	5238	ko00760,ko01100
MEDN0178	Epinephrine	Hormones and hormone related compunds	Hormones and hormone related compunds	182.082	183.09	[M-H]-	C9H13NO3	B	32937	31335	21069	35983	16823	16412	20518	14902	25371	29626	25973	31125	17027	19401	32402	30792	23514	28833	21170	33998	36759	37443	26547	30807	C00788	HMDB0000068	5816	51-43-4	28918	5127	ko00350,ko01100,ko04024,ko04080,ko04261,ko04923,ko04924
MEDN0179	L-Thyroxine	Hormones and hormone related compunds	Hormones and hormone related compunds	775.679	776.687	[M-H]-	C15H11I4NO4	A	80964	76212	96477	75834	44241	100520	61872	102960	83030	104150	78156	74115	74976	58683	73511	78486	74968	98405	93387	68476	68195	67157	66769	67743	C01829	HMDB0000248	5819	51-48-9	-	-	ko00350,ko01100,ko04080,ko04918,ko04919,ko04976,ko05320
MEDN0180	Norepinephrine	Hormones and hormone related compunds	Hormones and hormone related compunds	168.066	169.074	[M-H]-	C8H11NO3	B	48094	36433	36036	41276	31551	34468	25130	32144	38061	40140	50377	46344	35740	31619	30673	41733	40186	45536	53254	24017	30463	40862	25632	39158	C00547	HMDB0000216	439260	51-41-2	18357	5226	ko00350,ko01100,ko04024,ko04080,ko04261,ko04270,ko04540,ko04714,ko04721,ko04742,ko04923,ko04924,ko04970
MEDN0196	Pyrroloquinoline Quinone	Organic acid And Its derivatives	Organicacid and Its derivatives	329.005	330.012	[M-H]-	C14H6N2O8	A	1905600	1692500	890170	1090800	724120	4476500	1083200	1317500	2724900	1492800	967650	1471800	1908200	1309400	530350	978340	1584100	1670900	1605200	1265000	1261400	1268000	1323000	1253100	C00113	HMDB0013636	1024	72909-34-3	18315	-	--
MEDN0198	Citric Acid	Organic acid And Its derivatives	Organicacid and Its derivatives	191.019	192.027	[M-H]-	C6H8O7	B	905520	1067800	660880	1191400	2058600	1364700	3331700	4049600	2936100	2658800	480240	2745700	8637800	2192000	5937200	1215500	5646900	2486200	3145200	714470	1428300	1370100	1744400	1106300	C00158	HMDB0000094	311	77-92-9	30769	124	ko00020,ko00250,ko00630,ko01100,ko01200,ko01210,ko01230,ko04742,ko04922,ko05230
MEDN0201	Succinic Acid	Organic acid And Its derivatives	Organicacid and Its derivatives	117.019	118.027	[M-H]-	C4H6O4	A	510690	790690	674260	2585800	869360	1340700	6346500	869620	554350	483770	441780	645270	1200800	334450	1672400	346050	2430700	516110	647720	1568700	1521900	1681100	1702800	1599800	C00042	HMDB0000254	1110	110-15-6	-	-	ko00020,ko00190,ko00250,ko00310,ko00350,ko00360,ko00620,ko00630,ko00640,ko00650,ko00760,ko00920,ko01100,ko01200,ko04024,ko04727,ko04922,ko05230
MEDN0202	A-Ketoglutaric Acid	Organic acid And Its derivatives	Organicacid and Its derivatives	145.014	146.022	[M-H]-	C5H6O5	B	79928	116110	155160	325160	126830	121860	165700	113180	110850	89432	76404	148510	139050	81598	204370	63338	157660	104470	133870	101150	105100	119730	132300	134820	C00026	HMDB0000208	51	328-50-7	30915	5218	ko00020,ko00040,ko00053,ko00220,ko00250,ko00300,ko00310,ko00340,ko00430,ko00471,ko00630,ko00650,ko00660,ko01100,ko01200,ko01210,ko01230,ko04066,ko04727,ko04922,ko04964,ko04976,ko05230
MEDN0209	Tryptamine	Tryptamines,Cholines,Pigments	Tryptamines	159.092	160.1	[M-H]-	C10H12N2	B	134540	110890	137040	121690	162050	58410	122790	139360	81702	23714	127440	104810	137830	139080	106110	117880	86892	95858	65916	98013	98058	93755	93879	88310	C00398	HMDB0000303	1150	61-54-1	16765	-	ko00380,ko01100,ko04080
MEDN0220	D-Glucose	Carboxylic acids and derivatives	Sugars	179.056	180.063	[M-H]-	C6H12O6	A	31030	34706	12645	17579	19493	28899	29551	25267	24816	29419	30779	20876	29009	22948	17350	74628	23402	24651	23535	12216	17929	25942	24391	12620	C00031	HMDB0000122	5793	50-99-7	4167	133	ko00010,ko00030,ko00052,ko00500,ko00520,ko00524,ko01100,ko02010,ko04066,ko04068,ko04152,ko04742,ko04910,ko04911,ko04917,ko04922,ko04930,ko04931,ko04932,ko04933,ko04973,ko04976,ko04978,ko05230
MEDN0224	D-Trehalose	Carboxylic acids and derivatives	Sugars	341.108	342.116	[M-H]-	C12H22O11	B	60203	101010	76237	68671	90462	25392	49657	70081	44314	75366	89106	72551	76882	61012	76056	101320	60753	92420	85268	41153	54409	67061	65385	50858	C01083	HMDB0000975	7427	99-20-7	16551	5913	ko00500,ko01100,ko02010
MEDN0226	D-Erythronolactone	Aldehyde,Ketones,Esters	Esters	117.019	118.027	[M-H]-	C4H6O4	B	731580	702280	768950	720980	760360	385930	672800	668340	574310	713820	696730	547390	665540	718930	665660	626860	743450	703220	769530	480230	512920	690530	580810	619990	-	HMDB0000349	5325915	15667-21-7	87625	5338	--
MEDN0230	Lactulose	Carboxylic acids and derivatives	Sugars	341.108	342.116	[M-H]-	C12H22O11	B	60203	101010	76237	68671	90462	25392	49657	70081	44314	75366	89106	72551	76882	61012	76056	101320	60753	92420	85268	41153	54409	67061	65385	50858	C07064	HMDB0000740	11333	4618-18-2	6359	916	--
MEDN0237	D-Glucoronic Acid	Carboxylic acids and derivatives	Sugar acids	193.035	194.043	[M-H]-	C6H10O7	A	25733	29344	29695	15577	27098	124230	23190	23637	19642	30619	32495	31500	39343	16703	77617	34463	20768	20660	46290	18431	26728	21930	19854	22222	-	-	65041	6556-12-3	-	-	--
MEDN0239	Gluconic Acid	Carboxylic acids and derivatives	Sugar acids	195.051	196.058	[M-H]-	C6H12O7	A	2220.7	4163.5	2713.5	4287.4	4499.6	2163.8	3368	4319.4	2819.1	4682.7	3888	3506.1	2050.6	3684.8	3759.8	3905.9	4379	3300.9	3975.7	3121.6	2838.2	3238.9	2763.8	3446.6	C00257	HMDB0000625	10690	526-95-4	33198	345	ko00030,ko01100,ko01200
MEDN0242	L-Ascorbate	CoEnzyme and vitamins	CoEnzyme and vitamins	175.024	176.032	[M-H]-	C6H8O6	B	58727	80013	112050	72538	104350	59383	87834	98264	67448	72118	95084	83804	87062	85405	106700	96940	82010	82449	70658	80154	79865	75191	81565	89165	C00072	HMDB0000044	54670067	50-81-7	29073	3753	ko00053,ko00480,ko01100,ko04066,ko04977
MEDN0245	Pantothenate	CoEnzyme and vitamins	CoEnzyme and vitamins	218.103	219.1	[M-H]-	C9H17NO5	B	779560	939010	535460	763380	1021000	319350	2767600	1293400	1025900	1185500	559390	606070	1074900	352150	1549700	1248800	907590	1028200	1742800	752840	844270	804320	836470	848430	C00864	HMDB0000210	988	79-83-4	46905	-	ko00410,ko00770,ko01100,ko04977
MEDN0279	2-Aminoethanesulfinic Acid	Organic acid And Its derivatives	Sulfonic acids	108.012	109.02	[M-H]-	C2H7NO2S	A	47484	60279	14378	13142	35343	35804	41699	73569	23832	12344	17440	19636	63731	18304	33706	37250	53298	20448	10625	22559	19690	25208	21867	18087	C00519	HMDB0000965	107812	300-84-5	16668	281	ko00430,ko01100
MEDN0285	2-Methylsuccinic Acid	Organic acid And Its derivatives	Organicacid and Its derivatives	131.034	132.042	[M-H]-	C5H8O4	A	425090	456360	1517400	1214500	858240	395830	5901000	879640	1239400	829900	253310	2352300	695950	269040	1267700	157850	958830	401280	2015000	764280	725060	842960	817470	834140	C08645	HMDB0001844	10349	498-21-5	91315	6344	--
MEDN0290	3-Hydroxy-3-Methyl Butyric Acid	Organic acid And Its derivatives	Organicacid and Its derivatives	117.055	118.063	[M-H]-	C5H10O3	B	504760	488040	500390	560900	758320	1478900	445820	1270300	463470	349190	395250	432940	881360	504840	836320	420920	451760	659350	896420	430160	440700	462580	479200	456780	-	HMDB0000754	69362	625-08-1	37084	5722	--
MEDN0292	3-Hydroxybutyrate	Organic acid And Its derivatives	Organicacid and Its derivatives	103.04	104.047	[M-H]-	C4H8O3	A	554790	796120	1304500	1131200	1790400	2587500	3813400	956470	1546600	605860	834010	2830800	3940200	2811400	2888400	1489500	1640700	2940100	1363200	1226800	1114300	1306100	1313200	1256000	C01089	HMDB0000357	441	300-85-6	20067	125	ko00072,ko00650,ko01100,ko04024
MEDN0299	Adipic Acid	Organic acid And Its derivatives	Organicacid and Its derivatives	145.05	146.058	[M-H]-	C6H10O4	A	76939	76101	50914	142660	102900	525240	228230	68551	82987	57561	27232	322030	139130	65842	102840	109440	134750	81762	123390	118140	124630	134710	137430	135150	C06104	HMDB0000448	196	124-04-9	30832	115	ko01100
MEDN0300	Azelaic Acid	Organic acid And Its derivatives	Organicacid and Its derivatives	187.097	188.105	[M-H]-	C9H16O4	A	1703900	1710600	889380	673530	1080000	1312500	1331300	1868100	1309300	584180	569010	694300	1607500	1326200	1262200	2053200	1706900	1723700	2480500	1388400	1400700	1439700	1561300	1446700	C08261	HMDB0000784	2266	123-99-9	48131	5750	--
MEDN0305	Creatine	Organic acid And Its derivatives	Organicacid and Its derivatives	130.062	131.07	[M-H]-	C4H9N3O2	B	44612	52917	44200	85977	101420	1138100	336640	157140	343100	263530	295400	167930	191840	190160	370520	281200	92487	317000	92560	136060	170140	181890	180740	169800	C00300	HMDB0000064	586	57-00-1	16919	7	ko00260,ko00330,ko01100
MEDN0314	Glutaric Acid	Organic acid And Its derivatives	Organicacid and Its derivatives	131.034	132.042	[M-H]-	C5H8O4	A	425090	456360	1517400	1214500	858240	395830	5901000	879640	1239400	829900	253310	2352300	695950	269040	1267700	157850	958830	401280	2015000	764280	725060	842960	817470	834140	C00489	HMDB0000661	743	110-94-1	17859	3254	ko00071,ko00310,ko01100
MEDN0316	Guanidinoethyl Sulfonate	Organic acid And Its derivatives	Sulfonic acids	166.029	167.037	[M-H]-	C3H9N3O3S	A	16017	12561	18183	5794.5	20453	53346	31315	20901	17031	29098	6564.6	21661	31836	7722.4	36373	15993	25609	16379	36862	10277	7972.9	13031	13590	9641.2	C01959	HMDB0003584	68340	543-18-0	17228	6962	ko00430
MEDN0325	L-Lactic Acid	Organic acid And Its derivatives	Organicacid and Its derivatives	89.0239	90.0317	[M-H]-	C3H6O3	A	244660	356330	261920	419160	270110	440240	737260	300110	417690	601040	412700	317830	462740	180460	383090	575660	669190	510200	442230	612690	499230	668110	536120	564190	C00186	HMDB0000190	107689	79-33-4	422	5205	ko00010,ko00051,ko00620,ko00640,ko01100,ko04024,ko04066,ko04922,ko05230
MEDN0328	L-Homoserine	Organic acid And Its derivatives	Organicacid and Its derivatives	118.05	119.058	[M-H]-	C4H9NO3	A	108670	84715	84749	103090	106010	278520	158510	151390	108630	69369	102910	95787	111600	144890	82922	87337	120340	158710	176880	171000	165160	161890	131160	174960	C00263	HMDB0000719	12647	672-15-1	15699	5687	ko00260,ko00270,ko00300,ko00920,ko01100,ko01230
MEDN0333	Malonicacid	Organic acid And Its derivatives	Organicacid and Its derivatives	103.003	104.011	[M-H]-	C3H4O4	A	521160	847820	1311700	1084800	1800800	2620800	3972900	963030	1568700	589580	882000	2785900	3753200	2763000	2831700	1438600	1630700	3040000	1332300	1227700	1102100	1266800	1231100	1339100	C00383	HMDB0000691	867	141-82-2	30794	3237	ko00061,ko00240,ko00410,ko01100,ko01212
MEDN0335	Methylmalonic Acid	Organic acid And Its derivatives	Organicacid and Its derivatives	117.019	118.027	[M-H]-	C4H6O4	A	510690	790690	674260	2585800	869360	1340700	6346500	869620	554350	483770	441780	645270	1200800	334450	1672400	346050	2430700	516110	647720	1568700	1521900	1681100	1702800	1599800	C02170	HMDB0000202	487	516-05-2	30860	3712	ko00240,ko00280,ko00640,ko01100
MEDN0344	Subericacid	Organic acid And Its derivatives	Organicacid and Its derivatives	173.081	174.089	[M-H]-	C8H14O4	A	78531	73362	54185	90666	64105	115820	98842	75847	76014	54119	38366	90697	83611	63151	90303	87354	90964	76999	130110	70407	69083	75875	73426	79290	C08278	HMDB0000893	10457	505-48-6	9300	4243	--
MEDN0352	O-Phosphorylethanolamine	GP	PE	140.011	141.019	[M-H]-	C2H8NO4P	A	51565	84087	45098	88090	51191	87894	89091	73771	91417	80687	44101	41164	183020	55374	123950	55801	174060	40830	110080	72667	60106	58620	83599	78035	C00346	HMDB0000224	1015	1071-23-4	17553	5233	ko00564,ko00600,ko01100,ko04071
MEDN0362	Lysope 18:1	GP	LPE	478.293	479.3	[M-H]-	C23H46NO7P	A	11489000	9385800	7045900	6114300	8654800	2605400	5116800	7185600	5141700	4604700	4355200	4869700	6613400	6839900	7914100	8463800	7660500	10697000	16513000	9580300	9250500	9219800	9376400	9101200	-	HMDB0011506	53480949	-	74971	-	--
MEDN0364	Lysope 18:0	GP	LPE	480.309	481.3	[M-H]-	C23H48NO7P	A	5992300	5519700	4479900	5584100	4268400	2402700	3340200	3903200	3071000	3990800	4643700	3567900	3074200	3842700	4190000	5634300	3897500	5130600	7057600	3877500	3843400	4295100	3973400	4272600	-	HMDB0011130	9547068	-	75036	-	--
MEDN0366	Lysope 16:0	GP	LPE	452.278	453.3	[M-H]-	C21H44NO7P	A	37339000	29656000	22268000	26230000	24878000	16487000	15375000	23621000	16460000	21944000	31294000	19357000	14737000	19242000	26140000	36940000	24920000	25922000	37570000	19882000	20211000	19454000	17905000	21216000	-	-	-	-	-	-	--
MEDN0368	Lysope 14:0	GP	LPE	424.246	425.2	[M-H]-	C19H40NO7P	A	51197	53672	37209	22184	40504	21638	36115	46218	21176	21443	15846	23107	27107	17960	28305	60456	34156	29879	46954	38718	36955	43403	37702	40916	-	-	-	-	-	-	--
MEDN0372	Lysopa 16:0	GP	LPC	409.236	410.24	[M-H]-	C19H39O7P	A	2107800	2641600	1723800	1772600	1662300	906240	1212400	1804100	1165800	1505300	1528100	1192100	1205500	1322500	1648200	1556400	1938600	2595500	2285500	1763800	1522900	1428200	1719000	1583600	C00416	HMDB0007853	6419701	-	64023	-	ko00561,ko00564,ko01100,ko04024,ko04070,ko04072,ko04666,ko04912,ko04975,ko05200,ko05212,ko05231
MEDN0375	13-HOTrE [13S-hydroxy-9Z,11E,15Z-octadecatrienoic acid]	Oxidized lipids	Oxidized lipids	293.212	294.1	[M-H]-	C18H30O3	A	8079	9205.4	4534.4	1542.1	2009.1	1375.3	3725.2	3760.1	3611.8	829.01	9	5128.5	9529.3	3625.1	4195.7	3884.4	2703.2	5082.9	3332.6	3463.2	5468.1	5340.9	5123.4	5068.7	-	HMDB0010203	10469728	87984-82-5	72641	-	--
MEDN0376	9,10-DiHOME [(±)9,10-dihydroxy-12Z-octadecenoic acid]	Oxidized lipids	Oxidized lipids	313.238	314.246	[M-H]-	C18H34O4	A	316540	455010	526370	105950	360810	58068	577580	318950	478300	31139	24730	187420	692130	168780	439750	189090	87311	341500	562050	261770	253300	260680	249410	262660	C14828	HMDB0004704	9966640	-	-	-	ko00591
MEDN0378	γ-Linolenic Acid(C18:3N6)	FA	FFA	277.217	278.22	[M-H]-	C18H30O2	A	31329	44883	147730	67765	171010	83774	151170	82433	132990	29984	49990	233080	195290	187900	131490	44729	87464	115020	126170	63046	61505	65894	66295	67319	C06426	HMDB0003073	5280933	506-26-3	28661	386	ko00591,ko01040,ko01100
MEDN0385	Dodecanoic Acid(C12:0)	FA	FFA	199.17	200.17	[M-H]-	C12H24O2	A	278180	333490	397350	357580	345040	365460	373120	312030	390620	272960	297610	378490	364070	359050	339090	298940	287070	284910	298670	363530	326510	334150	330350	351610	C02679	HMDB0000638	3893	143-07-7	30805	5611	ko00061,ko01100
MEDN0391	DHA [4Z,7Z,10Z,13Z,16Z,19Z-docosahexaenoic acid]	Oxidized lipids	Oxidized lipids	327.232	328.24	[M-H]-	C22H32O2	A	794190	953700	1439900	1089100	1896500	1003800	1437000	1137600	1505100	509000	1104700	2528200	1642900	1711000	1471800	1059900	1117000	993120	1254000	629820	676020	615990	670810	599620	C06429	HMDB0002183	445580	6217-54-5	28125	3457	ko01040
MEDN0395	Cis-11,14,17-Eicosatrienoic Acid(C20:3)	FA	FFA	305.248	306.25	[M-H]-	C20H34O2	A	12524	14001	13400	10927	12451	10519	11952	14189	12087	11095	12074	11493	10752	11858	10552	12441	11001	12102	10536	11433	11146	11816	10954	10268	C16522	HMDB0060039	5312529	-	53460	-	ko01040
MEDN0399	Arachidic Acid(C20:0)	FA	FFA	311.295	312.3	[M-H]-	C20H40O2	A	2033000	1702500	1327100	732080	983380	724100	1281700	785550	1094400	230550	219190	1721900	1602100	2114400	556580	511560	2440400	2027400	969340	1312000	1309700	1235900	1331000	1317900	C06425	HMDB0002212	10467	506-30-9	28822	401	ko01040
MEDN0400	Α-Linolenic Acid(C18:3N3)	FA	FFA	277.217	278.22	[M-H]-	C18H30O2	A	31329	44883	147730	67765	171010	83774	151170	82433	132990	29984	49990	233080	195290	187900	131490	44729	87464	115020	126170	63046	61505	65894	66295	67319	C06427	HMDB0001388	5280934	463-40-1	27432	6208	ko00592,ko01040,ko01100
MEDN0411	Neopterin	Heterocyclic compounds	Pteridines and derivatives	252.073	253.081	[M-H]-	C9H11N5O4	B	236530	245900	200540	212850	193260	180800	168040	181690	165080	197230	177400	177900	169230	187990	196530	235750	223220	236440	309780	246510	188590	272310	196270	353880	C05926	HMDB0000845	4455	2009-64-5	-	248	ko00790
MEDN0413	Ethylmalonate	Organic acid And Its derivatives	Organicacid and Its derivatives	131.034	132.042	[M-H]-	C5H8O4	A	425090	456360	1517400	1214500	858240	395830	5901000	879640	1239400	829900	253310	2352300	695950	269040	1267700	157850	958830	401280	2015000	764280	725060	842960	817470	834140	-	HMDB0000622	11756	601-75-2	741548	4180	--
MEDN0415	2-(Formylamino)Benzoic Acid	Benzene and substituted derivatives	Phenolic acids	164.035	165.043	[M-H]-	C8H7NO3	A	157200	185680	456300	655480	323630	773780	259740	798510	1081700	409560	454790	316930	429070	129310	662860	329000	125510	430190	977240	277690	286120	297350	279030	302950	C05653	HMDB0004089	101399	3342-77-6	36575	-	ko00380,ko01100
MEDN0420	N-Acetylglycine	Amino acid and Its metabolomics	Amino acid derivatives	116.035	117.043	[M-H]-	C4H7NO3	B	92642	105990	113150	249360	190300	471070	244920	135000	86822	96085	140720	271450	223080	187090	191140	51019	294190	170230	154290	98777	97730	107360	103310	106840	-	HMDB0000532	10972	543-24-8	40410	5517	--
MEDN0432	5-Hydroxyhexanoic Acid	Organic acid And Its derivatives	Organicacid and Its derivatives	131.071	132.079	[M-H]-	C6H12O3	A	30711	31537	16644	43747	22983	45043	30605	27667	25516	23057	15374	59239	47551	19827	54653	70775	53634	20985	23900	25225	31052	31906	30938	27325	-	HMDB0000525	170748	185956-02-9	131434	5510	--
MEDN0434	Β-Pseudouridine	Nucleotide And Its metabolomics	Nucleotide and Its metabolomics	243.062	244.07	[M-H]-	C9H12N2O6	A	350610	358120	416590	388260	562310	846690	544730	462090	345780	538720	327440	441250	370990	330760	832190	318570	415790	396670	588060	364770	335870	357080	373260	389170	C02067	HMDB0000767	15047	1445-07-4	17802	5734	ko00240,ko01100
MEDN0444	Hypoxanthine-9-β-D-Arabinofuranoside	Nucleotide And Its metabolomics	Nucleotide and Its metabolomics	267.073	268.081	[M-H]-	C10H12N4O5	B	188830	343260	69689	2576900	293390	298000	675470	858700	770700	1415300	344810	103890	3071000	231310	1473900	479780	585020	55758	328740	404710	365960	454460	397060	436620	-	HMDB0003040	46874582	7013-16-3	705435	3022	--
MEDN0445	Orotidine	Nucleotide And Its metabolomics	Nucleotide and Its metabolomics	287.052	288.059	[M-H]-	C10H12N2O8	B	7827200	7180000	6218000	7635100	6522800	9462500	6511600	8239700	8561900	8670600	8445400	10060000	7897700	9409800	7606100	8832800	7210500	8576300	7806400	9574700	9636800	10449000	9422700	7824800	C01103	HMDB0000788	92751	314-50-1	25722	5754	ko00240,ko01100
MEDN0461	D-Sedoheptuiose 7-Phosphate	Carboxylic acids and derivatives	Phosphate sugars	287.017	425.93	[M-Ba]-	C7H13BaO10P	B	17651	27854	19505	20843	26831	7661.9	19399	24267	15142	20481	20960	19452	19154	14322	14589	16056	26140	25799	21821	13569	8813.4	10928	11180	14102	C00281	HMDB0001068	22833559	2646-35-7	15721	-	--
MEDN0478	Aminomalonic Acid	Organic acid And Its derivatives	Organicacid and Its derivatives	118.014	119.022	[M-H]-	C3H5NO4	B	18487	28501	24270	94593	36233	43940	211250	33929	21720	21923	16156	18485	47249	15139	58595	17316	90183	20113	26232	55868	54846	60232	61136	60807	C00872	HMDB0001147	100714	1068-84-4	17475	-	--
MEDN0481	2,4-Dihydroxy Benzoic Acid	Benzene and substituted derivatives	Phenolic acids	153.019	154.027	[M-H]-	C7H6O4	B	25401	35531	37639	9	66082	9	30605	67181	38777	28004	11153	13975	55975	35934	51550	50239	54740	32667	67374	36797	38231	40260	39784	40494	-	HMDB0029666	1491	89-86-1	248101	-	--
MEDN0491	9-HOTrE [9S-hydroxy-10E,12Z,15Z-octadecatrienoic acid]	Oxidized lipids	Oxidized lipids	293.212	294.219	[M-H]-	C18H30O3	A	10633	13059	8461.9	2199.7	5417.6	1402.6	9209	5658.7	6425.2	827.28	802.55	7010.3	15427	6577.6	4255.4	4229.4	2319.6	6232	5945.9	3980.4	3139.5	4062.5	3849.2	4194.2	-	HMDB0031934	13917187	89886-42-0	-	-	--
MEDN0494	8,15-Dihete	FA	FFA	335.222	336.23	[M-H]-	C20H32O4	B	82355	121720	601280	581110	698290	894720	592130	431480	697020	265730	336290	831060	919620	770780	607990	207950	391170	402340	476360	541190	326530	345270	337900	312350	-	HMDB0010219	53480358	80234-65-7	88456	-	--
MEDN0496	N-Acetylmethionine	Amino acid and Its metabolomics	Amino acid derivatives	190.054	191.062	[M-H]-	C7H13NO3S	A	13424	14525	15923	14794	19441	28711	30001	34581	19279	33941	18802	9270	26137	8614	35255	21457	27620	20599	24027	19087	17995	21445	20033	18742	C02712	HMDB0011745	6180	65-82-7	165927	-	--
MEDN0499	Argininosuccinic acid	Organic acid And Its derivatives	Organicacid and Its derivatives	289.115	290.123	[M-H]-	C10H18N4O6	B	16706	14083	18330	22999	22552	9376.9	6602.8	16451	17563	9855.2	16909	14510	19219	12391	10677	9209.7	12438	16220	11532	8299.6	6838.2	8518.4	11918	6364.8	C03406	HMDB0000052	16950	2387-71-5	15682	5115	ko00220,ko00250,ko01100,ko01230
MEDN0502	2-Deoxyribose 1-Phosphate	Carboxylic acids and derivatives	Phosphate sugars	213.016	214.024	[M-H]-	C5H11O7P	A	26536	21057	26802	36465	32483	7260.4	37953	35320	17531	25742	25721	19738	15888	18759	18807	25518	26608	32379	34612	18332	20073	20451	20104	15341	C00672	HMDB0001351	439287	17210-42-3	28542	6182	ko00030,ko00240,ko01100
MEDN0506	N-Acetylglucosamine 1-Phosphate	Carboxylic acids and derivatives	Phosphate sugars	300.048	301.056	[M-H]-	C8H16NO9P	B	160210	139820	110350	105780	86754	144110	100510	105810	165010	122100	114060	96154	113110	139830	61589	108670	127940	104210	128660	99748	100670	83879	97033	118820	C04256	HMDB0001367	440272	6866-69-9	7125	6194	--
MEDN0530	Pimelic acid	Organic acid And Its derivatives	Organicacid and Its derivatives	159.066	160.074	[M-H]-	C7H12O4	A	104810	90543	73552	172810	129840	1422300	242200	182330	97764	120100	50669	130270	201460	103830	236630	345510	223920	156420	217980	132500	137080	139660	131140	130270	C02656	HMDB0000857	3280	111-16-0	30531	3280	ko00780,ko01100
MEDN0533	Xanthosine	Nucleotide And Its metabolomics	Nucleotide and Its metabolomics	283.068	284.076	[M-H]-	C10H12N4O6	A	145850	170050	142930	465970	262100	434720	284840	340670	258120	531480	276310	257910	624700	162020	638770	216110	435120	152660	334170	164030	151910	177590	171460	173450	C01762	HMDB0000299	3408	146-80-5	18107	3408	ko00230,ko00232,ko01100,ko02010
MEDN0539	3'-Sialyllactose	Carboxylic acids and derivatives	Sugars	632.204	633.212	[M-H]-	C23H39NO19	B	9395.8	8818.8	5998.6	9797.5	5124.4	13820	14515	8065.2	9735.6	10423	6034.3	5561.3	10649	7100.2	5129.7	5593.8	8832.1	7920.1	10446	10812	7208.8	13855	9678.8	13863	-	HMDB0000825	5788	35890-38-1	-	5788	--
MEDN0554	2-(4-Hydroxyphenyl)ethanol	Benzene and substituted derivatives	Benzene and substituted derivatives	137.06	138.068	[M-H]-	C8H10O2	B	344340	370350	323430	367260	302870	2003800	299370	297450	338940	293100	302460	364590	395470	310260	278940	318170	285030	321410	318020	280760	290320	323310	302800	286430	C06044	HMDB0004284	7044	501-94-0	1879	7044	ko00350,ko01100
MEDN0555	Hydroxyphenyllactic acid	Organic acid And Its derivatives	Organicacid and Its derivatives	181.05	182.058	[M-H]-	C9H10O4	A	1274500	1285800	402810	609820	629030	1345600	869210	1138300	610320	364690	335730	485130	1581700	733440	850810	228570	620230	350180	606070	523960	521610	574850	584640	579440	-	HMDB0000755	5723	306-23-0	17385	5723	--
MEDN0561	N-Acetylaspartylglutamic acid	Amino acid and Its metabolomics	Amino acid derivatives	303.083	304.091	[M-H]-	C11H16N2O8	B	18281	14119	7405.6	18840	15508	279360	49871	34064	18063	19596	29013	20026	41089	25002	24128	9806.9	23389	29365	24234	12032	14466	16959	21267	17231	C12270	HMDB0001067	188803	3106-85-2	95120	-	ko00250,ko01100,ko04080
MEDN0568	2-Methylguanosine	Nucleotide And Its metabolomics	Nucleotide and Its metabolomics	296.1	297.107	[M-H]-	C11H15N5O5	A	59611	69307	50867	91650	87395	98414	95322	88588	70812	103380	86064	92876	100900	63505	146590	78404	74847	62625	69328	57938	61012	60446	67702	65935	-	HMDB0005862	135501934	2140-77-4	19702	-	--
MEDN0570	L-Erythrulose	Carboxylic acids and derivatives	Sugars	119.034	120.042	[M-H]-	C4H8O4	A	15846	11133	9258.8	8780.6	16023	25487	9478.4	14813	9307.3	11612	7632.4	13502	22267	11122	23648	12929	11131	15808	19989	16444	20152	20794	19169	26861	C02045	HMDB0006293	5460032	533-50-6	27913	-	--
MEDN0581	Imidazoleacetic acid	Heterocyclic compounds	Indole and Its derivatives	125.035	126.043	[M-H]-	C5H6N2O2	B	56374	43846	27632	17416	40274	36443	55009	64052	28406	7174.1	8275.8	80762	75009	23616	30456	22847	12254	31633	25785	27592	29029	28442	29699	30174	C02835	HMDB0002024	96215	645-65-8	16974	6445	ko00340,ko01100
MEDN0593	D-Malic acid	Organic acid And Its derivatives	Organicacid and Its derivatives	133.014	134.022	[M-H]-	C4H6O5	A	207710	315310	325780	1122900	449330	642480	1819300	475870	522150	546560	166410	441300	991540	158850	1071700	198930	1826700	422780	592000	402150	565000	549550	582700	460760	C00497	HMDB0031518	92824	636-61-3	30796	-	ko00650,ko01100
MEDN0594	(E)-3-(3-hydroxyphenyl)prop-2-enoic acid	Benzene and substituted derivatives	Phenolic acids	163.04	164.047	[M-H]-	C9H8O3	B	21495	19977	9	12676	9	9	9	43355	19327	9	9	9	87279	38867	9	32754	10684	23403	14142	60389	67916	57964	61630	69838	C12621	HMDB0001713	637541	588-30-7	32357	305	ko00360,ko01100
MEDN0602	deoxyguanosine 5'-monophosphate(dGMP)	Nucleotide And Its metabolomics	Nucleotide and Its metabolomics	346.055	347.063	[M-H]-	C10H14N5O7P	A	120330	75786	7585.6	17324	4673.1	173510	45750	200900	180150	93387	6478	13476	46798	22954	6724.3	23782	36522	12418	10724	53588	81811	72203	73764	68737	C00362	HMDB0001044	65059	902-04-5	16192	-	ko00230,ko01100
MEDN0604	Tetradecanedioic acid	FA	FFA	257.175	258.183	[M-H]-	C14H26O4	A	549040	515400	174910	145600	449380	25859	422010	157300	99314	242400	81260	268670	313220	401750	821880	565660	498470	697010	301440	815410	815480	850180	908020	838380	C11002	HMDB0000872	13185	821-38-5	76308	5833	--
MEDN0606	5-Methoxytryptophan	Amino acid and Its metabolomics	Amino acid derivatives	190.087	191.095	[M-H]-	C11H13NO2	B	248780	238180	285190	920120	392540	278380	368220	367720	237990	110920	307730	214410	348730	364600	459030	259280	266850	430700	479330	263470	246660	276380	265080	269460	-	HMDB0001896	12835	712-09-4	114833	-	--
MEDN0611	6β-hydroxytestosterone	Hormones and hormone related compunds	Hormones and hormone related compunds	303.196	304.204	[M-H]-	C19H28O3	A	10459	11989	9992.2	11593	9471.5	11262	9390.7	11496	11537	10803	12376	11896	9342.5	9616.4	12994	10523	9876.3	11993	9759.3	13930	14810	13949	14574	13129	C14497	HMDB0006259	65543	62-99-7	34477	-	--
MEDN0615	Carbamoyl phosphate	Organic acid And Its derivatives	Phosphoric acids	139.975	140.983	[M-H]-	CH4NO5P	A	55287	77023	18540	83715	55712	122160	86588	60218	43506	85738	59004	33300	149840	46113	105590	54139	134340	62255	76348	66677	55523	68933	55608	87272	C00169	HMDB0001096	278	590-55-6	17672	6002	ko00220,ko00230,ko00240,ko00250,ko00910,ko01100,ko01200,ko01230
MEDN0622	Porphobilinogen	Organic acid And Its derivatives	Organicacid and Its derivatives	225.088	226.095	[M-H]-	C10H14N2O4	A	1161000	1361300	1292500	1272000	1297100	1129200	1429700	1111900	1367000	1171400	973740	1226500	1108200	1070300	1086500	924460	1446100	1086400	1354400	791070	682290	647880	755300	494940	C00931	HMDB0000245	1021	487-90-1	-	-	ko00860,ko01100
MEDN0623	2-Hydroxy HippuricAcid	Benzene and substituted derivatives	Phenolic acids	194.045	195.053	[M-H]-	C9H9NO4	A	94200	94082	116980	133110	66870	193120	104140	176200	105620	66099	94751	29415	164880	55572	107290	72890	52008	93318	232100	98599	84782	100820	103700	106310	C07588	HMDB0000840	10253	487-54-7	9008	617	--
MEDN0656	Indoleacetaldehyde	Heterocyclic compounds	Indole and Its derivatives	158.061	159.068	[M-H]-	C10H9NO	A	1027300	991370	1281700	1039400	1396800	488190	1060200	1186000	667840	217230	1030400	897500	1138900	1202100	949130	1007900	767960	848060	526970	885440	802840	790430	778470	752960	C00637	HMDB0001190	800	2591-98-2	18086	6068	ko00380,ko01100
MEDN0657	D-Xylulose 5-phosphate	Carboxylic acids and derivatives	Phosphate sugars	229.011	230.019	[M-H]-	C5H11O8P	A	7190.2	7663.5	5966.9	16956	14477	19732	18545	4492.9	12746	19054	4654.3	11947	25982	5482.5	10585	12092	29199	9167.4	8475.3	14529	8078.2	12971	16328	15986	C00231	HMDB0000868	439190	4212-65-1	16332	5829	ko00030,ko00040,ko00053,ko01100,ko01200,ko01230,ko04918
MEDN0658	Hexadecanedioic acid	FA	FFA	285.207	286.214	[M-H]-	C16H30O4	A	295470	275150	510290	591530	360530	965880	684700	231430	471180	179710	202160	1236000	480990	512590	433120	231080	794710	399170	276170	321210	343230	321940	328760	335370	C19615	HMDB0000672	10459	505-54-4	73722	5642	ko01100
MEDN0662	Gamma-Glu-Leu	Amino acid and Its metabolomics	Small Peptide	259.129	260.137	[M-H]-	C11H20N2O5	A	174140	160060	141500	124740	218080	347120	215540	226640	126630	139470	150490	125970	200070	188840	203650	118700	286010	179200	222030	128570	148320	164960	140190	144680	-	HMDB0011171	4524287	-	68433	-	--
MEDN0670	(S)-O-Desmethyl Naproxen	Benzene and substituted derivatives	Benzene and substituted derivatives	215.071	216.079	[M-H]-	C13H12O3	B	229170	319330	318680	226280	243070	307150	286890	378400	248110	227740	212920	280540	252050	295290	200860	292670	274450	417580	289740	193560	240780	259710	197730	346240	-	-	13393711	52079-10-4	-	-	--
MEDN0678	Ethylsalicylate	Organic acid And Its derivatives	Organicacid and Its derivatives	165.055	166.063	[M-H]-	C9H10O3	A	13999000	12755000	14151000	13488000	15276000	14064000	13726000	12371000	12413000	11849000	13376000	12816000	13784000	14037000	12352000	12934000	13080000	12212000	13046000	8167800	8380000	8378700	8671900	8768100	-	HMDB0029817	8365	118-61-6	-	-	--
MEDN0704	Oxaloacetic acid	Organic acid And Its derivatives	Organicacid and Its derivatives	130.998	132.07	[M-H]-	C4H4O5	A	8244.2	10278	8134.9	4817.5	10287	4243	9266	12820	11137	4984.2	4424.5	6277.4	16322	7693.3	7026.7	6043.4	20706	15076	16893	11959	4424.3	20310	11724	13648	C00036	HMDB0000223	970	328-42-7	30744	123	ko00010,ko00020,ko00250,ko00620,ko00630,ko01100,ko01200,ko01210,ko01230,ko04922,ko04964,ko05230
MEDN0725	2,4-Hexadienoic acid	Organic acid And Its derivatives	Organicacid and Its derivatives	111.045	112.052	[M-H]-	C6H8O2	A	171790	191340	170630	131650	178780	450880	226510	199070	174380	282970	184370	167030	211800	175500	194360	210740	209110	195770	158890	210130	193970	191920	209790	151980	-	HMDB0029581	643460	110-44-1	38358	-	--
MEDN0732	Ricinoleic acid	FA	FFA	297.243	298.251	[M-H]-	C18H34O3	A	109460	132890	143120	104740	113970	99016	149620	112210	132960	77531	87468	126010	161500	119670	118410	96873	92067	110140	110850	109160	100890	96638	104130	101250	C08365	HMDB0034297	5282942	141-22-0	85639	-	--
MEDN0736	2-(Methylthio)ethanol	Alcohol and amines	Alcohols	91.0218	92.0296	[M-H]-	C3H8OS	A	1608300	1538400	1900200	1671200	1723900	1211700	1017000	1456700	1081600	1137900	1610600	1318800	1380700	1669700	1724000	1623900	1186600	1197600	1358900	1201100	1187100	1248800	1337900	1318300	-	HMDB0032425	78925	5271-38-5	63861	-	--
MEDN0748	Methylparaben	Benzene and substituted derivatives	Phenolic acids	151.04	152.047	[M-H]-	C8H8O3	B	76286	76240	72995	76866	72957	58150	76533	70525	74486	73647	79174	74332	79002	78725	71638	69837	75731	71611	78866	71466	71021	73058	77227	69719	-	HMDB0032572	7456	99-76-3	31835	-	--
MEDN0767	12,13-EpOME [(±)12(13)epoxy-9Z-octadecenoic acid]	Oxidized lipids	Oxidized lipids	295.227	296.235	[M-H]-	C18H32O3	A	215810	245460	135530	32889	137280	11650	78041	85113	118590	9731.2	15734	78237	245650	69783	81480	80207	25044	107910	98079	90106	78957	83294	77849	90016	C14826	HMDB0004702	5356421	-	38299	-	ko00591,ko01100
MEDN0783	9,10-EpOME [(±)9,10-epoxy-12Z-octadecenoic acid]	Oxidized lipids	Oxidized lipids	295.227	296.235	[M-H]-	C18H32O3	A	215810	245460	135530	32889	137280	11650	78041	85113	118590	9731.2	15734	78237	245650	69783	81480	80207	25044	107910	98079	90106	78957	83294	77849	90016	-	-	-	-	-	-	--
MEDN0808	Myoinositol	Carboxylic acids and derivatives	Sugar alcohols	179.056	180.16	[M-H]-	C6H12O6	A	15269	17494	16517	20379	15050	70746	18965	20069	22152	28106	13939	14047	17518	22078	27341	13232	21307	11041	24235	18487	23754	17512	21253	20217	C00137	HMDB0000211	892	87-89-8	17268	5221	ko00052,ko00053,ko00562,ko01100,ko02010,ko04070
MEDN0820	3-Hydroxyglutaric acid	Organic acid And Its derivatives	Organicacid and Its derivatives	147.029	148.037	[M-H]-	C5H8O5	A	19263	18867	13788	12644	19726	22660	26673	49106	34819	23413	13476	39809	52354	23048	35074	10167	47436	24152	31046	18056	32515	31094	22153	20355	-	HMDB0000428	181976	638-18-6	-	5417	--
MEDN0826	3-(3-Hydroxyphenyl)-3-hydroxypropanoic acid	Organic acid And Its derivatives	Organicacid and Its derivatives	181.05	182.058	[M-H]-	C9H10O4	B	171730	197760	391330	6573.7	404200	107220	1530300	191050	31333	205730	148920	72508	32431	162790	663640	40164	59259	187390	528410	282970	279740	292750	293050	292750	-	HMDB0002643	102959	3247-75-4	86369	6729	--
MEDN0827	N-acetylornithine	Organic acid And Its derivatives	Organicacid and Its derivatives	173.093	174.1	[M-H]-	C7H14N2O3	B	516610	442700	249600	409660	374230	821260	304440	539580	388320	306060	363100	373480	458620	588180	459380	402770	551730	574710	688600	393240	469140	507590	565990	454430	C00437	HMDB0003357	439232	6205-08-9	16543	-	ko00220,ko01100,ko01210,ko01230
MEDN0837	N-Methyl-L-Glutamate	Amino acid and Its metabolomics	Amino acid derivatives	160.061	161.069	[M-H]-	C6H11NO4	A	87077	88391	63259	45749	51848	218400	115460	96508	104160	36845	46190	59893	94316	60451	92194	60865	69614	57669	55780	80549	83196	81154	67584	98744	C01046	HMDB0062660	439377	35989-16-3	16440	-	ko01100
MEDN0839	N-Alpha-Acetyl-L-Asparagine	Amino acid and Its metabolomics	Amino acid derivatives	173.056	174.064	[M-H]-	C6H10N2O4	A	193260	197150	70613	8823.8	138140	134890	69289	151620	64794	24789	16255	62505	305960	120190	119850	96271	159080	101930	198350	93782	84021	95665	85054	87304	-	HMDB0006028	99715	4033-40-3	-	-	--
MEDN0841	3-Ureidopropionate	Organic acid And Its derivatives	Organicacid and Its derivatives	131.046	132.054	[M-H]-	C4H8N2O3	B	7453.5	12961	7223.1	10445	14127	19482	55477	10201	17835	17519	13004	12959	19915	21364	11639	16191	16713	9283.1	16647	13897	6269	12071	17587	7459.6	C02642	-	111	462-88-4	-	-	ko00240,ko00410,ko00770,ko01100
MEDN0856	2',4'-Dihydroxyacetophenone	Benzene and substituted derivatives	Benzene and substituted derivatives	151.04	152.047	[M-H]-	C8H8O3	A	76286	76240	72995	76866	72957	58150	76533	70525	74486	73647	79174	74332	79002	78725	71638	69837	75731	71611	78866	71466	71021	73058	77227	69719	C03663	HMDB0029659	6990	89-84-9	18414	-	--
MEDN0860	3,3',5'-Triiodothyronine	Hormones and hormone related compunds	Hormones and hormone related compunds	649.782	650.79	[M-H]-	C15H12I3NO4	A	3294.6	3556.8	2724	2736.3	3519.8	1957.6	3057.1	3527.8	2790.2	3264.3	2657.6	3480.9	2630.4	3088.3	2365.4	3224	2557.2	1838.3	2846.8	2835.1	2533.5	2969.5	2397.8	2696.2	C07639	-	644280	5817-39-0	-	-	ko04919
MEDN1003	Inosine	Nucleotide And Its metabolomics	Nucleotide and Its metabolomics	267.073	268.081	[M-H]-	C10H12N4O5	A	188830	343260	69689	2576900	293390	298000	675470	858700	770700	1415300	344810	103890	3071000	231310	1473900	479780	585020	55758	328740	404710	365960	454460	397060	436620	C00294	HMDB0000195	135398641	58-63-9	17596	84	ko00230,ko01100,ko02010
MEDN1005	Phosphoenolpyruvate	Organic acid And Its derivatives	Phosphoric acids	166.975	167.982	[M-H]-	C3H5O6P	A	461170	386360	425920	523260	586030	664390	1034300	525620	466500	592510	473680	556570	610760	439430	859140	452850	540620	462320	465530	560820	481960	516980	441030	444960	C00074	HMDB0000263	1005	138-08-9	-	-	ko00010,ko00020,ko00400,ko00440,ko00620,ko01100,ko01200,ko01230,ko04922,ko04964,ko05230
MEDN1006	Uric acid	Organic acid And Its derivatives	Organicacid and Its derivatives	167.021	168.028	[M-H]-	C5H4N4O3	A	34315	32174	19915	69429	65090	161730	264790	66710	64295	77553	20756	31528	114370	24892	177080	47436	87694	23723	47618	51685	42381	59114	49828	58449	C00366	HMDB0000289	1175	69-93-2	17775	88	ko00230,ko01100,ko04976
MEDN1009	3-hydroxyphenylacetic acid	Organic acid And Its derivatives	Organicacid and Its derivatives	151.04	152.047	[M-H]-	C8H8O3	A	124310	126450	68682	37562	65200	390120	75572	99403	80803	147600	27700	46541	87344	26010	92552	121360	67397	103610	179290	60261	61016	64332	63826	60911	C05593	HMDB0000440	12122	621-37-4	17445	5429	ko00350,ko00360,ko01100
MEDN1013	2'-Deoxyadenosine-5'-Monophosphate	Nucleotide And Its metabolomics	Nucleotide and Its metabolomics	330.06	331.068	[M-H]-	C10H14N5O6P	A	5432.7	9477.4	1689.9	6270.4	4197.2	15703	5126.5	10062	15930	7525.3	2973.1	8369.2	10159	8493	3867	3697.5	6411.4	5024.7	4517.7	8007.8	8085.5	8759.4	7613.6	8164.4	C00360	HMDB0000905	12599	653-63-4	17713	3461	ko00230,ko01100
MEDN1035	13(R)-HODE	Oxidized lipids	Oxidized lipids	295.2	296.235	[M-H]-	C18H32O3	A	147550	200790	144200	45545	115130	51780	143910	89351	90277	15884	22565	154130	219900	111370	83685	63335	63830	107300	95654	93745	97768	99268	98083	94604	-	-	13723970	10219-69-9	-	-	--
MEDN1039	Indole-4-carboxaldehyde	Heterocyclic compounds	Indole and Its derivatives	144.045	145.053	[M-H]-	C9H7NO	B	26957	30424	18432	11815	15777	30127	33271	33390	18775	12255	12804	16493	38024	19020	12594	14431	29715	18069	16508	19583	20377	22713	22570	22472	-	-	333703	1074-86-8	-	-	--
MEDN1052	(S) -2-Hydroxyglutaric acid	Organic acid And Its derivatives	Organicacid and Its derivatives	147.029	148.037	[M-H]-	C5H8O5	A	29673	38956	17069	25941	21980	25879	37909	37929	37132	35416	10892	64680	78102	27935	48031	18887	41498	34103	50407	26401	36425	31746	38994	29717	-	-	439939	13095-48-2	-	-	--
MEDN1056	Iminodiacetic acid	Organic acid And Its derivatives	Organicacid and Its derivatives	132.03	133.037	[M-H]-	C4H7NO4	A	74883	60227	53253	61933	59205	87965	71981	67692	94055	93718	75677	68647	74554	64544	37490	60467	64716	69717	76643	74064	67005	57630	55233	83210	C19911	HMDB0011753	8897	142-73-4	24786	-	--
MEDN1060	L-Isoisoleucine	Amino acid and Its metabolomics	Amino acids	130.087	131.095	[M-H]-	C6H13NO2	B	3693800	4101100	5239300	4371700	4327600	5165700	4816500	4272500	3265200	1572000	3384400	2625200	4913500	4150200	3391900	4442700	3963800	4062700	3483400	3830200	2758600	3021500	3247200	3168400	-	-	99288	1509-34-8	-	-	--
MEDN1063	Homo-Gamma-Linolenic Acid	Organic acid And Its derivatives	Organicacid and Its derivatives	305.248	306.256	[M-H]-	C20H34O2	A	153270	213540	561560	363820	669090	310700	601150	367070	618140	191030	391750	1292500	731920	761570	523460	315130	407280	407320	472720	221670	385170	417900	354740	410530	-	-	280581	1783-84-2	-	-	--
MEDN1069	9,12-octadecadienoic acid	FA	FFA	275.201	276.209	[M-H]-	C18H28O2	B	69565	105530	358620	118900	297430	119680	262230	127460	308070	54539	52934	398680	380600	302280	202250	105600	100210	198490	243450	83171	73311	70961	73878	71649	-	-	1931	2012-14-8	-	-	--
MEDN1077	Alpha-Mercholic Acid	Bile acids	Bile acids	407.28	408.288	[M-H]-	C24H40O5	A	975790	875240	128170	9	87518	9	151110	9	42353	13017	9	9	13424	17620	9	9	9	9	34543	278330	289330	297470	301880	288190	-	-	5283852	2393-58-0	-	-	--
MEDN1079	(4E,7E,10Z,13E,16E,19E) -docosa-4,7,10,13,16,19-hexanoic acid	Oxidized lipids	Oxidized lipids	327.232	328.24	[M-H]-	C22H32O2	A	794190	953700	1439900	1089100	1896500	1003800	1437000	1137600	1505100	509000	1104700	2528200	1642900	1711000	1471800	1059900	1117000	993120	1254000	629820	676020	615990	670810	599620	-	-	6442063	25167-62-8	-	-	--
MEDN1081	12,13-DiHOME	Oxidized lipids	Oxidized lipids	313.238	314.246	[M-H]-	C18H34O4	B	316540	455010	526370	105950	360810	58068	577580	318950	478300	31139	24730	187420	692130	168780	439750	189090	87311	341500	562050	261770	253300	260680	249410	262660	-	-	10236635	263399-35-5	-	-	--
MEDN1082	8-isoprostaglandin F1α	Hormones and hormone related compunds	Hormones and hormone related compunds	355.2	356.256	[M-H]-	C20H36O5	A	168060	171750	161400	171630	166020	111510	169420	180940	161150	179300	149030	157950	165760	178660	156350	113940	166730	154520	167130	142790	140460	142550	134230	139880	-	-	11164145	26771-96-0	-	-	--
MEDN1092	4-acetoxyphenol	Benzene and substituted derivatives	Phenolics	151.026	152.047	[M-H]-	C8H8O3	A	124260	155370	50601	136090	74308	135450	139220	55419	61752	72481	45291	70655	99099	43641	117330	62567	95979	31342	240190	74136	57433	62043	55367	62271	C13636	-	96009	3233-32-7	-	-	ko01100
MEDN1104	7-ketolithocholic acid	Bile acids	Bile acids	389.269	390.277	[M-H]-	C24H38O4	A	186720	198100	256800	246260	190980	17598000	232180	54521	59775	87762	133420	176230	35541	122410	141280	47310	116820	371860	166610	496530	438320	463010	460380	440270	-	-	444262	4651-67-6	-	-	--
MEDN1110	1,11-undecylic acid	Organic acid And Its derivatives	Organicacid and Its derivatives	243.2	244.167	[M-H]-	C13H24O4	A	976990	931020	931270	860070	862280	714210	838650	795710	797420	739520	855770	800110	779410	804650	849600	840200	790470	821950	801950	836420	735670	764500	808560	797510	-	-	10458	505-52-2	-	-	--
MEDN1112	16-Hydroxyhexadecanoic acid	FA	FFA	271.227	272.235	[M-H]-	C16H32O3	B	27062	32001	39377	29589	26124	25946	37130	28779	55911	23722	20475	30437	39395	21939	31867	27793	16606	24422	25857	41545	33272	32955	30257	32058	-	HMDB0006294	10466	506-13-8	55328	-	--
MEDN1113	12-ketolithocholic acid	Bile acids	Bile acids	389.269	390.277	[M-H]-	C24H38O4	A	186720	198100	256800	246260	190980	17598000	232180	54521	59775	87762	133420	176230	35541	122410	141280	47310	116820	371860	166610	496530	438320	463010	460380	440270	-	HMDB0000328	3080612	5130-29-0	803536	5317	--
MEDN1121	23-deoxydeoxycholic acid	Bile acids	Bile acids	377.269	378.277	[M-H]-	C23H38O4	A	742.05	1364.9	1360.3	6227.6	429.46	241910	341.66	263	429.62	740.59	1758.2	9	9	2784.8	564.51	316.77	9	2495	2725.7	4617.8	5334.3	5024.7	5584.9	6039.7	-	-	193905	53608-86-9	-	-	--
MEDN1126	Gamma-Mercholic Acid	Bile acids	Bile acids	407.28	408.288	[M-H]-	C24H40O5	A	106590000	89958000	20694000	1734600	16564000	9	11104000	311090	5474000	1386400	710470	718070	895570	12171000	37237	557180	5487100	3828000	5559800	56760000	54372000	53901000	56098000	54801000	-	-	92805	547-75-1	-	-	--
MEDN1129	Erythrose	Carboxylic acids and derivatives	Sugars	119.034	120.042	[M-H]-	C4H8O4	A	15846	11133	9258.8	8780.6	16023	25487	9478.4	14813	9307.3	11612	7632.4	13502	22267	11122	23648	12929	11131	15808	19989	16444	20152	20794	19169	26861	C01796	HMDB0002649	94176	583-50-6	23956	289	--
MEDN1141	Orthocholic acid	Bile acids	Bile acids	389.269	390.277	[M-H]-	C24H38O4	A	114140	116420	105150	9	27519	9	30431	4696.1	9	56229	28096	9	9	42970	9	9	9	44618	28222	59279	47762	52598	52469	50611	-	-	101818	641-81-6	-	-	--
MEDN1148	2-hydroxyhexadecanoic acid	FA	FFA	271.227	272.235	[M-H]-	C16H32O3	B	607920	595050	473190	450190	841870	803870	916300	488580	596630	349930	344590	980280	852280	817480	511100	545430	967760	746990	607900	593260	784700	823880	791920	720760	-	HMDB0031057	92836	764-67-0	75972	-	--
MEDN1156	8,11-icosadienoic acid	FA	FFA	303.2	304.24	[M-H]-	C20H32O2	A	3958.1	5974.2	9585.4	6067.2	11884	5831.2	11575	6273.1	13168	3439.9	9071.3	18886	12399	14716	14461	8891.4	8482.8	7581.6	8836.7	6380.9	7368.6	7744.7	7151.6	8590	-	-	1899	82073-91-4	-	-	--
MEDN1159	cis-1-Pentadecenoic Acid(C15: 1)	FA	FFA	239.201	240.209	[M-H]-	C15H28O2	A	124950	86959	76127	90046	111970	108320	90848	130100	125220	100160	84116	123950	132150	101350	138840	144420	131050	115240	150360	1307500	2074600	2291600	1972100	1877800	-	-	5312411	84743-29-3	-	-	--
MEDN1167	4-Hydroxybenzoic Acid	Benzene and substituted derivatives	Phenolic acids	137.024	138.032	[M-H]-	C7H6O3	A	408280	412800	378250	411000	295830	1691700	355070	375090	353830	350370	376780	408070	569140	369510	344200	356380	356800	378940	390060	341630	342050	301360	348190	341600	C00156	HMDB0000500	135	99-96-7	30763	5486	ko00130,ko00790,ko01100
MEDN1171	Glutamine	Amino acid and Its metabolomics	Amino acids	478.3	479.267	[M-H]-	C29H37NO5	A	433760	433310	429410	273240	351000	244870	310220	607540	320250	368700	250160	528600	416580	334550	362260	520160	393110	464830	607770	594270	503210	509680	473230	488210	C10604	-	442864	32420-56-7	-	-	--
MEDN1179	8-Epidermal glycoside	Others	Others	329.16	330.168	[M-H]-	C16H26O7	A	19613	20932	3889.1	9	39220	49441	31559	33088	3930.5	48995	12214	52792	16175	11531	34248	11093	28096	17414	23716	28821	27530	28076	29537	30456	C11656	-	13821	-	-	-	--
MEDN1183	Multifidol	Benzene and substituted derivatives	Phenolics	209.081	210.089	[M-H]-	C11H14O4	B	23931	23063	14689	12517	19686	17765	21755	25802	22479	8354.1	9754	12119	25657	20987	21017	28965	26125	26881	37708	19325	22335	23938	20188	26042	C10709	-	12892	125074-06-8	-	-	--
MEDN1191	1,2-epoxy-3-(p-nitrophenoxy) propane	Benzene and substituted derivatives	Benzene and substituted derivatives	194.045	195.053	[M-H]-	C9H9NO4	B	12426	12606	8718.9	9	13891	2645.6	23676	16456	12476	15186	2986.9	3317.7	11027	3619.4	17138	9646.1	18060	17603	45641	17596	19007	19330	20853	21125	C04274	-	21327	5255-75-4	-	-	--
MEDN1193	Acetaminophen	Benzene and substituted derivatives	Phenolics	150.056	151.063	[M-H]-	C8H9NO2	B	7872.3	9395.6	5855.5	9	9398.6	1853.6	15421	10438	9767.9	11396	2482.5	2353.5	6624.3	3369.5	12927	7144.6	11073	12814	34510	11460	13551	13612	14996	13198	C06804	HMDB0001859	1983	103-90-2	46195	6353	ko04976
MEDN1206	3-Sulfocatechol	Benzene and substituted derivatives	Phenolics	189	189.994	[M-H]-	C6H6O5S	A	187730	183980	42589	9	230480	9	285040	26571	28197	186750	25045	79557	54531	58997	369900	76741	256620	45193	97218	104930	114660	116960	124180	113180	C06336	-	440983	35857-70-6	-	-	--
MEDN1224	Bis(1-inositol) -3,1'-phosphate 1-phosphate	Alcohol and amines	Alcohols	501	502.049	[M-H]-	C12H24O17P2	A	3279600	3717000	2661100	3943800	3361900	4826600	4737800	2893300	2760000	2488600	2932500	2818800	3733000	3634900	2593800	3492400	3273200	3238500	3804900	3290900	2981800	3652900	3559900	3634200	C19799	-	53262311	-	-	-	ko00562
MEDN1235	L-2-amino-6-oximelic acid	Organic acid And Its derivatives	Organicacid and Its derivatives	188.057	189.064	[M-H]-	C7H11NO5	A	12467	11302	17350	11567	16465	77334	16240	32355	8992.6	10774	12608	7446.9	18807	6316.7	25814	8438.4	18293	15934	37410	17111	10088	13894	12027	16707	C03871	-	194695	75650-93-0	-	-	ko00300,ko01100,ko01230
MEDN1246	3-(pyrazol-1-yl) -L-alanine	Amino acid and Its metabolomics	Amino acid derivatives	154.062	155.069	[M-H]-	C6H9N3O2	A	147200	109100	133800	184860	162270	415280	265860	195640	162470	189810	126500	141240	176540	191230	116330	162460	225530	162970	242240	220160	163960	203200	196980	224150	C01162	-	151491	2734-48-7	-	-	--
MEDN1247	1-pyrroline-4-hydroxy-2-carboxylate	Heterocyclic compounds	Heterocyclic compounds	128.035	129.043	[M-H]-	C5H7NO3	B	4827.2	7579.8	6892.1	7206.9	8622.9	7067.4	6500.3	5739.5	7136.3	4102.8	6376.8	5758	4015.3	7142.4	6016.8	6135.6	6095.5	4951.7	7709.9	5578.4	3234.3	8323.9	4165	4811.8	C04282	HMDB0002234	440282	9054-77-7	16352	6564	ko00330,ko01100
MEDN1264	PysoPE 22:4(2n isomer1)	GP	LPE	528.31	529.302	[M-H]-	C27H48NO7P	A	54937	50902	51943	39376	35646	27042	24732	39446	25375	29655	38774	76680	23077	33471	53128	157740	37547	36569	59148	268560	269040	232660	242660	284230	-	-	-	-	-	-	--
MEDN1265	PysoPE 22:4	GP	LPE	528.31	529.302	[M-H]-	C27H48NO7P	A	54937	50902	51943	39376	35646	27042	24732	39446	25375	29655	38774	76680	23077	33471	53128	157740	37547	36569	59148	268560	269040	232660	242660	284230	-	-	-	-	-	-	--
MEDN1266	PysoPE 22:5(2n isomer3)	GP	LPE	526.296	527.302	[M-H]-	C27H46NO7P	A	89275	74879	81376	66582	48353	39208	35790	61049	49015	53999	69304	100600	41158	60065	67809	206420	73985	60193	80735	444060	449870	429720	436550	453310	-	-	-	-	-	-	--
MEDN1267	PysoPE 22:5(2n isomer2)	GP	LPE	526.296	527.302	[M-H]-	C27H46NO7P	A	89275	74879	81376	66582	48353	39208	35790	61049	49015	53999	69304	100600	41158	60065	67809	206420	73985	60193	80735	444060	449870	429720	436550	453310	-	-	-	-	-	-	--
MEDN1268	PysoPE 22:5(2n isomer1)	GP	LPE	526.296	527.302	[M-H]-	C27H46NO7P	A	89275	74879	81376	66582	48353	39208	35790	61049	49015	53999	69304	100600	41158	60065	67809	206420	73985	60193	80735	444060	449870	429720	436550	453310	-	-	-	-	-	-	--
MEDN1269	PysoPE 22:6(2n isomer1)	GP	LPE	524.28	525.285	[M-H]-	C27H44NO7P	A	6883900	6376500	7843400	7914000	6598500	7422400	4802200	6971000	5617200	5827100	9670400	6160300	4876400	6180900	7022600	9603300	6854500	8315200	8103800	3060300	3102200	3110700	3032900	3310600	-	-	-	-	-	-	--
MEDN1270	PysoPE 22:6	GP	LPE	524.28	525.285	[M-H]-	C27H44NO7P	A	6883900	6376500	7843400	7914000	6598500	7422400	4802200	6971000	5617200	5827100	9670400	6160300	4876400	6180900	7022600	9603300	6854500	8315200	8103800	3060300	3102200	3110700	3032900	3310600	-	-	-	-	-	-	--
MEDN1271	PysoPE 20:2(2n isomer1)	GP	LPE	504.311	505.296	[M-H]-	C25H48NO7P	A	152580	131710	187190	206150	185460	79054	125830	259560	120540	164250	106260	179620	132760	113840	212230	220110	117270	192580	391060	234040	234810	226290	230330	229260	-	-	-	-	-	-	--
MEDN1272	PysoPE 20:2	GP	LPE	504.311	505.296	[M-H]-	C25H48NO7P	A	152580	131710	187190	206150	185460	79054	125830	259560	120540	164250	106260	179620	132760	113840	212230	220110	117270	192580	391060	234040	234810	226290	230330	229260	-	-	-	-	-	-	--
MEDN1273	PysoPE 20:3(2n isomer1)	GP	LPE	502.295	503.296	[M-H]-	C25H46NO7P	A	695890	628180	915930	618170	674140	407970	467130	905420	734480	559010	692350	590320	382300	327520	636620	1267700	552370	924330	1452100	1375200	1405700	1466700	1445500	1453600	-	-	-	-	-	-	--
MEDN1274	PysoPE 20:3	GP	LPE	502.295	503.296	[M-H]-	C25H46NO7P	A	695890	628180	915930	618170	674140	407970	467130	905420	734480	559010	692350	590320	382300	327520	636620	1267700	552370	924330	1452100	1375200	1405700	1466700	1445500	1453600	-	-	-	-	-	-	--
MEDN1276	PysoPE 20:4(2n isomer1)	GP	LPE	500.28	501.286	[M-H]-	C25H44NO7P	A	6572700	5832100	7557700	8896900	7766500	5244900	5441300	7341900	6502500	4953700	13890000	4777800	4438500	6428900	7239000	9114900	7858300	12821000	11547000	7360500	7716700	7845800	7842200	8387900	-	-	-	-	-	-	--
MEDN1277	PysoPE 20:5(2n isomer1)	GP	LPE	498.263	499.27	[M-H]-	C25H42NO7P	A	2907700	2617300	2895200	2405600	2655200	2134600	2061300	2111800	1894200	1480600	4017200	1184700	1680900	1366500	1860200	2444500	2002500	3328200	3498800	776330	846390	816870	846910	847940	-	-	-	-	-	-	--
MEDN1278	PysoPE 20:5	GP	LPE	498.263	499.27	[M-H]-	C25H42NO7P	A	2907700	2617300	2895200	2405600	2655200	2134600	2061300	2111800	1894200	1480600	4017200	1184700	1680900	1366500	1860200	2444500	2002500	3328200	3498800	776330	846390	816870	846910	847940	-	-	-	-	-	-	--
MEDN1279	PysoPE 18:0(2n isomer)	GP	LPE	480.309	481.3	[M-H]-	C23H48NO7P	A	5992300	5519700	4479900	5584100	4268400	2402700	3340200	3903200	3071000	3990800	4643700	3567900	3074200	3842700	4190000	5634300	3897500	5130600	7057600	3877500	3843400	4295100	3973400	4272600	-	-	-	-	-	-	--
MEDN1282	PysoPE 18:2	GP	LPE	476.279	477.286	[M-H]-	C23H44NO7P	A	42491000	38318000	37776000	20523000	31921000	15041000	22636000	27075000	24259000	25740000	27386000	22096000	23974000	24666000	25171000	35018000	32448000	49569000	54825000	30489000	31230000	29825000	28352000	30324000	-	-	-	-	-	-	--
MEDN1283	PysoPE 18:3(2n isomer)	GP	LPE	474.264	475.27	[M-H]-	C23H42NO7P	A	682310	666740	751660	401360	549630	262290	463080	355220	347760	276080	360980	333710	346380	310650	354670	709530	609970	710790	866040	408330	419300	390770	387960	393930	-	-	-	-	-	-	--
MEDN1284	PysoPE 18:3	GP	LPE	474.262	475.27	[M-H]-	C23H42NO7P	A	710890	690510	704210	418390	522320	258940	472160	411200	360610	292590	362670	368610	352670	327670	346360	682030	607250	734200	868100	382640	383660	400150	369500	380050	-	-	-	-	-	-	--
MEDN1285	PysoPE 16:0(2n isomer)	GP	LPE	452.278	453.3	[M-H]-	C21H44NO7P	A	37339000	29656000	22268000	26230000	24878000	16487000	15375000	23621000	16460000	21944000	31294000	19357000	14737000	19242000	26140000	36940000	24920000	25922000	37570000	19882000	20211000	19454000	17905000	21216000	-	-	-	-	-	-	--
MEDN1287	PysoPE 16:1	GP	LPE	450.264	451.286	[M-H]-	C21H42NO7P	A	162910	148860	145650	168670	113890	104920	96659	216400	175800	114800	92325	139380	151970	117240	133270	535470	148200	121530	302160	298700	335310	317500	304880	343070	-	-	-	-	-	-	--
MEDN1288	Glycine linoleate	GL	DG	336.254	337.262	[M-H]-	C20H35NO3	B	7014	8239.5	14158	14253	18044	18107	21266	13012	20977	9137.6	9385	29230	23194	21727	28149	7038.3	19556	16075	20758	9483.2	9511.1	10649	10442	9938.2	-	-	-	-	-	-	--
MEDN1299	1-Aminocyclohexanoic acid	Organic acid And Its derivatives	Organicacid and Its derivatives	142.087	143.095	[M-H]-	C7H13NO2	B	88992	87483	91889	70616	84625	52746	74532	101370	65979	13700	73850	65495	103240	115960	55046	66074	51378	71057	49367	63109	53422	58088	63767	68277	-	-	1366	2756-85-6	-	-	--
MEDN1312	2-hydroxyphenylacetic acid	Organic acid And Its derivatives	Organicacid and Its derivatives	151	152.047	[M-H]-	C8H8O3	B	70048	74038	36523	23411	34787	239780	46083	60090	43006	78668	16678	24899	48809	18726	49211	63067	38320	57602	99382	34593	35674	37566	38995	40073	C05852	HMDB0000669	11970	614-75-5	28478	5639	ko00360,ko01100
MEDN1315	4-Hydroxy-3-methylbenzoic acid	Organic acid And Its derivatives	Organicacid and Its derivatives	151	152.047	[M-H]-	C8H8O3	B	69377	76274	37797	19686	38009	247810	48129	58927	43479	79909	15969	24503	50799	16504	52213	65508	36381	58844	95348	36525	37746	37680	39463	36301	-	HMDB0004815	68138	499-76-3	85239	-	--
MEDN1320	2-Hydroxy-2-methylbutyric acid	Organic acid And Its derivatives	Organicacid and Its derivatives	117	118.063	[M-H]-	C5H10O3	B	20173	18575	13065	34561	35242	110410	17734	24034	13021	55631	19457	15865	25154	15547	32064	20362	14458	19348	33035	18668	21479	23067	20876	20392	-	HMDB0001987	95433	3739-30-8	68454	6416	--
MEDP0002	D-Homocysteine	Amino acid and Its metabolomics	Amino acids	136	135.035	[M+H]+	C4H9NO2S	A	98892	84874	43616	51907	28004	73575	68377	58705	47997	38714	63135	31613	62698	51931	55964	45261	45862	50435	53037	43399	63071	74995	56024	43161	C00155	HMDB0000742	778	454-29-5	17588	3256	ko00270,ko00920,ko01100,ko01230,ko01523,ko04621
MEDP0007	L-Cystine	Amino acid and Its metabolomics	Amino acids	241	240.024	[M+H]+	C6H12N2O4S2	A	67340	53959	74541	96863	38711	472180	139450	200130	97847	71671	169870	120470	99546	145600	252840	150440	169860	54284	44711	102400	110420	71415	74654	59907	C00491	HMDB0000192	67678	56-89-3	16283	5207	ko00270,ko01100,ko02010,ko04216,ko04974
MEDP0009	L-Tyrosine	Amino acid and Its metabolomics	Amino acids	182.1	181.074	[M+H]+	C9H11NO3	A	18148000	18655000	8652300	14743000	10321000	17830000	14738000	18942000	13907000	5584200	15053000	11217000	22319000	21135000	10500000	12594000	13044000	15980000	11906000	9328500	11579000	17389000	14853000	20454000	C00082	HMDB0000158	6057	60-18-4	17895	34	ko00130,ko00261,ko00350,ko00360,ko00400,ko00730,ko00970,ko01100,ko01210,ko01230,ko04728,ko04916,ko04917,ko04974,ko05012,ko05030,ko05031,ko05034,ko05230
MEDP0011	L-Lysine	Amino acid and Its metabolomics	Amino acids	147	146.106	[M+H]+	C6H14N2O2	A	7300900	6196000	5045500	6853500	6262600	19293000	8947900	11926000	8348800	6499600	8191800	6409100	6268300	8617500	6183700	6970200	10876000	12758000	9468300	9211100	9614700	9480300	8730500	8679700	C00047	HMDB0000182	5962	56-87-1	18019	5200	ko00300,ko00310,ko00780,ko00970,ko01100,ko01210,ko01230,ko02010,ko04974
MEDP0012	L-Ornithine	Amino acid and Its metabolomics	Amino acids	133	168.067	[M-Cl]+	C5H13ClN2O2	A	175700	146520	119450	114280	150000	80455	124460	236820	140970	92624	149530	157760	134650	161920	161770	101450	178460	339350	274860	182080	190370	131600	156760	155030	C00077	HMDB0000214	6262	3184-13-2	15729	27	ko00220,ko00330,ko00472,ko00480,ko01100,ko01210,ko01230,ko02010
MEDP0020	L-Methionine	Amino acid and Its metabolomics	Amino acids	150	149.051	[M+H]+	C5H11NO2S	A	3981900	4355700	1961900	1796500	2988400	3233100	3422200	3080800	2494700	1934400	1804200	2518100	3484500	4504700	2540500	2227500	3109200	3486200	4353300	2380300	2830800	3157100	2934100	3464300	C00073	HMDB0000696	6137	63-68-3	16643	5664	ko00270,ko00970,ko01100,ko01210,ko01230,ko01523,ko04974,ko04978,ko05230
MEDP0022	L-Proline	Amino acid and Its metabolomics	Amino acids	116.1	115.063	[M+H]+	C5H9NO2	A	33669000	29424000	13221000	13484000	24766000	25420000	21561000	31023000	28072000	41130000	14527000	21099000	21995000	31877000	18062000	19031000	41373000	31082000	50286000	15974000	24157000	25031000	23710000	23699000	C00148	HMDB0000162	145742	147-85-3	17203	29	ko00330,ko00970,ko01100,ko01230,ko02010,ko04974,ko04978,ko05230
MEDP0026	L-Valine	Amino acid and Its metabolomics	Amino acids	118.1	117.079	[M+H]+	C5H11NO2	A	30358000	31976000	25550000	28237000	27470000	41381000	39144000	35052000	26935000	12551000	24037000	24709000	35736000	29336000	20508000	30005000	28358000	31227000	24127000	19145000	20927000	20706000	22503000	21916000	C00183	HMDB0000883	6287	72-18-4	16414	5842	ko00280,ko00290,ko00311,ko00770,ko00970,ko01100,ko01210,ko01230,ko02010,ko04974,ko04978,ko05230
MEDP0036	5-Oxoproline	Amino acid and Its metabolomics	Amino acid derivatives	130	129.043	[M+H]+	C5H7NO3	A	594250	782970	195860	829980	972150	982810	485970	713510	985130	1059600	218950	216030	515270	968510	525730	649360	853650	1133600	1260500	397780	742350	461960	1229800	1062000	C02237	HMDB0000805	499	149-87-1	-	-	ko00471,ko01100
MEDP0039	Betaine	Others	Others	118.1	117.079	[M+H]+	C5H11NO2	A	19123000	21914000	16849000	9480400	13488000	9726800	10861000	18314000	13524000	12354000	15239000	12211000	18400000	15487000	8777200	12540000	21987000	19454000	14898000	14148000	15599000	15430000	15868000	15851000	C00719	HMDB0000043	247	107-43-7	17750	287	ko00260,ko01100,ko02010
MEDP0058	L-Saccharopine	Amino acid and Its metabolomics	Amino acids	277	276.132	[M+H]+	C11H20N2O6	B	3731000	3091100	3179800	3346700	3087500	2725300	2994100	2774400	1862400	2268000	3079600	2125100	3224700	2813900	3244500	3119500	2469200	2909900	2622600	3125400	3221400	2540700	3031000	3131500	C00449	HMDB0000279	160556	997-68-2	16927	383	ko00300,ko00310,ko01100,ko01230
MEDP0060	Methionine Sulfoxide	Amino acid and Its metabolomics	Amino acid derivatives	166	165.046	[M+H]+	C5H11NO3S	B	263460	283520	235020	294390	251730	416240	352150	237170	255890	218120	278550	206850	344160	284870	188210	342570	302410	271160	310470	270010	326510	284860	313350	296020	-	HMDB0002005	847	62697-73-8	17016	6428	--
MEDP0061	N,N-Dimethylglycine	Amino acid and Its metabolomics	Amino acid derivatives	104	103.063	[M+H]+	C4H9NO2	A	816030	960770	532410	575510	549630	1671500	1211800	968450	607490	771610	992570	553640	819100	606820	1190300	600580	1159500	528070	515330	802300	882510	844750	574550	545600	C01026	HMDB0000092	673	1118-68-9	17724	277	ko00260,ko01100
MEDP0062	N6-Acetyl-L-Lysine	Amino acid and Its metabolomics	Amino acid derivatives	189.116	188.116	[M+H]+	C8H16N2O3	A	113130	108470	67350	110030	120870	292710	144710	141090	87717	70257	54795	101230	107830	79214	109770	117800	155420	117900	278060	105160	96437	88655	109110	109730	C02727	HMDB0000206	92832	692-04-6	17752	5216	ko00310,ko01100
MEDP0063	N-Acetylaspartate	Amino acid and Its metabolomics	Amino acid derivatives	176	175.048	[M+H]+	C6H9NO5	A	19824	15781	7322.6	40531	52051	435960	31438	24787	101760	61656	59510	31054	18555	33240	102820	55836	20400	88495	64506	55309	36922	36536	34655	49900	C01042	HMDB0000812	65065	997-55-7	21547	5776	ko00250,ko01100
MEDP0067	N-Acetylmannosamine	Carboxylic acids and derivatives	Sugars	222	221.09	[M+H]+	C8H15NO6	B	1103200	1030100	663130	916220	847310	1390600	1435300	774910	821270	700810	737620	738690	884500	747240	691560	1130200	821980	996030	928470	994200	938770	755270	881870	944230	C00645	HMDB0001129	11096158	3615-17-6	63154	6024	ko00520,ko01100
MEDP0068	N-Acetylneuraminic Acid	Amino acid and Its metabolomics	Amino acid derivatives	310.1	309.106	[M+H]+	C11H19NO9	B	18797	24995	28390	16292	17753	9	9	14768	13189	21440	22443	23102	8820.7	20281	21300	14692	26516	29866	9	35370	35773	33166	26308	22481	C19910	HMDB0000230	445063	131-48-6	45744	3321	--
MEDP0074	N-Propionylglycine	Amino acid and Its metabolomics	Amino acids	132.1	131.058	[M+H]+	C5H9NO3	B	120210	113000	80215	47408	101840	189710	235830	68036	45801	104750	44063	52754	82712	51520	155750	71710	117230	119900	112070	104970	102820	102150	94019	125870	-	HMDB0000783	98681	21709-90-0	89836	5749	--
MEDP0075	Nα-Acetyl-L-Arginine	Amino acid and Its metabolomics	Amino acid derivatives	217.1	216.122	[M+H]+	C8H16N4O3	B	55018	25492	12509	10632	24373	142930	25736	24372	19669	29547	25779	8318.9	15463	33579	46585	61558	39966	29766	53155	21240	15983	22899	30495	21942	-	HMDB0004620	67427	155-84-0	40521	-	--
MEDP0082	S-Sulfo-L-Cysteine	Amino acid and Its metabolomics	Amino acid derivatives	202.2	200.977	[M+H]+	C3H7NO5S2	B	43433	37280	16312	27029	24187	10629	29311	22936	25784	27898	8691.4	19262	22830	48909	28525	41929	29260	32654	43034	16946	17866	24854	15400	26405	C05824	HMDB0000731	115015	1637-71-4	27891	-	ko00270,ko01100,ko01230
MEDP0083	Trans-4-Hydroxy-L-Proline	Amino acid and Its metabolomics	Amino acid derivatives	132.058	131.058	[M+H]+	C5H9NO3	A	466260	517330	315820	496730	547680	4210100	1730800	1003500	463380	1413700	1283900	429350	607910	607600	1409900	1372500	1502200	449720	573260	1512100	1867100	1526700	673820	694150	C01157	HMDB0000725	5810	51-35-4	18095	257	ko00330,ko01100,ko02010
MEDP0084	Trimethylamine N-Oxide	Alcohol and amines	Amines	76	75.0684	[M+H]+	C3H9NO	A	521470	510330	727310	175790	655980	7151700	781580	528740	215150	414210	358040	339960	272660	216580	750150	155120	144060	307430	866470	432740	403760	411350	487440	506770	C01104	HMDB0000925	1145	1184-78-7	15724	5876	ko01100
MEDP0087	L-Alanyl-L-Lysine	Amino acid and Its metabolomics	Amino acid derivatives	218.1	217.14	[M+H]+	C9H19N3O3	B	98364	109530	216210	270710	425090	1371100	639090	222150	160640	317610	235120	180780	194530	239220	477210	98514	469430	580280	219020	276410	252910	271140	263640	291170	-	HMDB0028692	7016106	6366-77-4	132403	-	--
MEDP0089	N-Acetylhistamine	Alcohol and amines	Amines	154.1	153.1	[M+H]+	C7H11N3O	B	81189	93280	9	382.87	103080	59424	106900	89446	61886	65279	400.89	9	77603	9	120760	67495	60497	89854	138330	41248	32765	39793	31610	33979	C05135	HMDB000013253	69602	673-49-4	-	-	ko00340
MEDP0101	P-Coumaric Acid	Benzene and substituted derivatives	Phenolic acids	165.047	164.047	[M+H]+	C9H8O3	A	3122500	3043300	1311000	1990800	1489400	2218200	2031200	3018200	2049300	771010	1938300	1448900	3141800	3481900	1593300	1670200	1767000	2162900	1759100	1525500	2035100	2502100	2196600	2797200	C00811	HMDB0002035	637542	501-98-4	32374	6450	ko00130,ko00350,ko01100
MEDP0106	Benzoic Acid	Benzene and substituted derivatives	Benzene and substituted derivatives	123.037	122.037	[M+H]+	C7H6O2	A	824820	770060	620860	786380	676350	1098500	1102500	744100	799480	622910	602220	829430	654740	750420	688080	743450	512800	696070	736390	312110	388240	357180	352090	448020	C00180	HMDB0001870	243	65-85-0	30746	1297	ko00360,ko01100
MEDP0115	1,4-Dihydro-1-Methyl-4-Oxo-3-Pyridinecarboxamide	Heterocyclic compounds	Pyridine and pyridine derivatives	153.06	152.059	[M+H]+	C7H8N2O2	B	1039600	1434600	297110	1184000	492910	990510	817000	507970	374540	675800	399580	420740	677140	366560	921070	374130	629740	155950	1409800	429480	482250	556410	576420	573080	C05843	HMDB0004194	440810	769-49-3	27838	-	ko00760,ko01100
MEDP0118	4-Pyridoxic Acid	Heterocyclic compounds	Pyridine and pyridine derivatives	184.05	183.053	[M+H]+	C8H9NO4	A	1997000	1835200	1059800	600580	2286000	1403000	3934300	4048000	1013500	2008300	436040	874500	2353400	688450	2963500	1535100	1929900	1616000	2264500	979820	974610	1043700	938900	992060	C00847	HMDB0000017	6723	82-82-6	17405	239	ko00750,ko01100
MEDP0127	Putrescine	Alcohol and amines	Polyamines	89	88.1	[M+H]+	C4H12N2	B	648880	612000	665350	609400	658030	625480	584100	631890	663730	587900	659310	630400	641350	641320	567090	637730	556750	603180	584180	592670	597250	579720	583780	688210	C00134	HMDB0001414	1045	110-60-1	17148	3226	ko00330,ko00472,ko00480,ko01100,ko02010,ko04974
MEDP0143	Biotin	CoEnzyme and vitamins	CoEnzyme and vitamins	245.09	244.088	[M+H]+	C10H16N2O3S	B	171310	189830	98412	58081	189260	9	275650	169460	153750	84719	34389	72250	217840	95934	210270	290210	149110	116620	181550	112250	112790	119820	111920	129980	C00120	HMDB0000030	171548	58-85-5	15956	243	ko00780,ko01100,ko02010,ko04977
MEDP0145	1,7-Dimethylxanthine	Nucleotide And Its metabolomics	Nucleotide and Its metabolomics	181.1	180.065	[M+H]+	C7H8N4O2	A	9	9	9	9	9	9	9	9	9	9	9	9	9	9	9	9	9	9	9	64089	63716	73724	75392	74279	C13747	HMDB0001860	4687	611-59-6	25858	1457	ko00232,ko01100
MEDP0147	1-Methylhistidine	Amino acid and Its metabolomics	Amino acid derivatives	170.1	169.085	[M+H]+	C7H11N3O2	A	3456500	3298100	1452900	3022000	2175900	12972000	6476500	11077000	1729100	3005600	4155900	2570200	2347900	2113300	15039000	5058300	7201000	3025800	3482000	3673100	4330900	3959100	2339700	2073600	C01152	HMDB0000001	92105	332-80-9	50599	3741	ko00340,ko01100
MEDP0151	2-Hydroxy-6-Aminopurine	Nucleotide And Its metabolomics	Nucleotide and Its metabolomics	152.056	151.049	[M+H]+	C5H5N5O	B	8354.3	30307	27452	47652	22100	35459	79454	47718	68298	59170	34574	40555	77577	34059	60052	42930	26785	19119	16127	36828	37137	38164	25689	25088	-	HMDB0000403	76900	3373-53-3	62462	5392	--
MEDP0152	3'-Aenylic Acid	Nucleotide And Its metabolomics	Nucleotide and Its metabolomics	348	347.063	[M+H]+	C10H14N5O7P	B	2585500	1743100	229000	472220	300910	3166400	754420	2721900	3482000	2299600	282360	300590	1194100	330880	187740	531600	653240	331070	398070	1245800	1350200	992310	1267100	983050	C01367	HMDB0003540	41211	84-21-9	28931	-	ko00230,ko01100
MEDP0156	5-Methyluridine	Nucleotide And Its metabolomics	Nucleotide and Its metabolomics	259.085	258.085	[M+H]+	C10H14N2O6	B	77279	65471	65988	50249	81053	44133	69745	113490	72303	73567	76280	75444	76178	76424	101460	79306	92852	73795	74029	68799	56813	69241	56881	55046	-	HMDB0000884	445408	1463-10-1	45996	5843	--
MEDP0157	7-Methylxanthine	Nucleotide And Its metabolomics	Nucleotide and Its metabolomics	167	166.049	[M+H]+	C6H6N4O2	B	28175	29452	22204	35223	35871	41356	37887	33744	26039	35280	26562	35822	37774	26433	44415	30843	28751	26997	24503	27419	25268	25218	22295	23810	C16353	HMDB0001991	68374	552-62-5	48991	-	ko00232,ko01100
MEDP0159	Adenine	Nucleotide And Its metabolomics	Nucleotide and Its metabolomics	136.1	135.055	[M+H]+	C5H5N5	A	562790	547220	273710	451610	304170	473180	405390	558080	432840	177340	425220	329900	670920	582100	367550	305940	365690	430510	349070	290070	336290	484840	437540	556510	C00147	HMDB0000034	190	73-24-5	16708	85	ko00230,ko01100
MEDP0160	Adenosine	Nucleotide And Its metabolomics	Nucleotide and Its metabolomics	268.097	267.097	[M+H]+	C10H13N5O4	B	83073	82533	64213	86221	60353	123440	81506	72998	111260	179360	81198	154320	59994	94145	66304	90315	50353	93039	65333	114220	110920	99686	97017	91534	C00212	HMDB0000050	60961	58-61-7	16335	86	ko00230,ko01100,ko02010,ko04022,ko04024,ko04071,ko04080,ko04270,ko04923,ko04924,ko05012,ko05032,ko05034
MEDP0163	Cytidine	Nucleotide And Its metabolomics	Nucleotide and Its metabolomics	244.086	243.086	[M+H]+	C9H13N3O5	B	122210	112750	124300	114890	101230	100690	97839	87657	112960	133990	111760	116170	105020	111470	105260	92203	134240	84085	109120	132520	156440	103630	121300	101970	C00475	HMDB0000089	6175	65-46-3	17562	3376	ko00240,ko01100,ko02010
MEDP0164	Cytidine-5-Monophosphate	Nucleotide And Its metabolomics	Nucleotide and Its metabolomics	324	323.052	[M+H]+	C9H14N3O8P	A	80549	74424	70007	61505	80249	43760	65942	62202	66087	74520	87604	72321	66631	101400	87733	103510	69135	81907	70312	84727	84439	89400	89882	47566	C00055	HMDB0000095	6131	63-37-6	17361	5143	ko00240,ko01100
MEDP0177	Thymine	Nucleotide And Its metabolomics	Nucleotide and Its metabolomics	127	126.043	[M+H]+	C5H6N2O2	B	20529	14840	30724	35003	35551	23285	34464	33535	31008	38574	50902	40454	23191	26153	80246	35722	77480	26425	20968	45547	40278	38699	42229	37982	C00178	HMDB0000262	1135	65-71-4	-	-	ko00240,ko01100
MEDP0178	Uracil	Nucleotide And Its metabolomics	Nucleotide and Its metabolomics	113.027	112.027	[M+H]+	C4H4N2O2	A	790670	692040	634250	1208100	936560	818000	1009200	918170	719940	883360	839040	610010	888210	781690	948030	723450	899180	588710	505710	849410	712720	751850	609590	754700	C00106	HMDB0000300	1174	66-22-8	17568	258	ko00240,ko00410,ko00770,ko01100
MEDP0179	Uridine	Nucleotide And Its metabolomics	Nucleotide and Its metabolomics	245	244.07	[M+H]+	C9H12N2O6	A	11410	6376.7	15063	13096	20462	14917	13243	9333	6450	9923.1	29569	6170.4	4486.1	9349.9	32157	14510	20496	9270.4	16590	8641.8	12560	9305.9	11625	12304	C00299	HMDB0000296	6029	58-96-8	16704	90	ko00240,ko01100,ko02010
MEDP0184	3,3',5-Triiodo-L-Thyronine	Hormones and hormone related compunds	Hormones and hormone related compunds	651.7	650.79	[M+H]+	C15H12I3NO4	A	91103	89028	71955	78917	100640	76032	97517	99710	78132	84780	70375	89071	76603	90087	68956	84530	78766	56065	70255	74507	73613	76081	70776	73169	C02465	HMDB0000265	5920	6893-02-3	-	-	ko00350,ko01100,ko04080,ko04714,ko04918,ko04919,ko04976,ko05320
MEDP0224	D-Fructose	Carboxylic acids and derivatives	Sugars	181	180.063	[M+H]+	C6H12O6	A	64955000	63311000	59259000	52969000	59159000	43428000	71113000	48123000	49882000	48092000	63637000	49740000	54661000	43477000	71566000	59426000	50560000	45281000	51054000	55529000	54886000	54678000	44120000	39944000	C10906	HMDB0062538	5984	57-48-7	48095	-	--
MEDP0227	D-Mannose	Carboxylic acids and derivatives	Sugars	181	180.063	[M+H]+	C6H12O6	A	60319000	50983000	56456000	53280000	60618000	36620000	67769000	57363000	43509000	44698000	65582000	53884000	52575000	48520000	67423000	59753000	49212000	60709000	55178000	54987000	53241000	48894000	45101000	43489000	C00159	HMDB0000169	18950	3458-28-4	4208	-	ko00051,ko00052,ko00520,ko01100,ko02010,ko04142,ko04625
MEDP0229	Lactose	Carboxylic acids and derivatives	Sugars	343	342.116	[M+H]+	C12H22O11	B	78608	52419	65302	79903	81383	62385	73465	53141	55052	33163	84069	63924	84107	91974	66987	78892	73163	56925	60993	71175	82841	74054	58181	75015	C00243	HMDB0000186	84571	63-42-3	36219	267	ko00052,ko01100,ko02010,ko04973
MEDP0230	Maltose	Carboxylic acids and derivatives	Sugars	343	342.116	[M+H]+	C12H22O11	A	78608	52419	65302	79903	81383	62385	73465	53141	55052	33163	84069	63924	84107	91974	66987	78892	73163	56925	60993	71175	82841	74054	58181	75015	C00208	HMDB0000163	10991489	69-79-4	47937	413	ko00500,ko01100,ko02010,ko04742,ko04973
MEDP0232	N-Acetyl-D-Glucosamine	Carboxylic acids and derivatives	Sugar derivatives	222	221.09	[M+H]+	C8H15NO6	A	1103200	1030100	663130	916220	847310	1390600	1435300	774910	821270	700810	737620	738690	884500	747240	691560	1130200	821980	996030	928470	994200	938770	755270	881870	944230	C00140	HMDB0000215	439174	7512-17-6	506227	3356	ko00520,ko01100,ko02010
MEDP0242	Nicotinamide	CoEnzyme and vitamins	CoEnzyme and vitamins	123.1	122.1	[M+H]+	C6H6N2O	A	4310900	4293200	1270400	890840	1886700	4684800	2412100	1836400	2475100	2250700	869980	2078600	4063300	2058900	995690	2208400	3726000	1317900	2217500	1742000	1773200	1803600	1786600	1851500	C00153	HMDB0001406	936	98-92-0	17154	1497	ko00760,ko01100,ko04212,ko04977
MEDP0246	Nicotinic Acid	CoEnzyme and vitamins	CoEnzyme and vitamins	124	123.032	[M+H]+	C6H5NO2	B	152890	151120	86362	118580	69288	147520	129220	157660	121220	46042	119220	93620	158310	240890	109050	117680	105190	159300	102270	86985	121480	133250	150650	187080	C00253	HMDB0001488	938	59-67-6	15940	6272	ko00760,ko01100,ko05133
MEDP0249	Pantothenol	CoEnzyme and vitamins	CoEnzyme and vitamins	206.13	205.131	[M+H]+	C9H19NO4	A	21753	26516	3965	12025	12378	21608	44296	15628	37977	18110	13579	18012	11932	195490	10833	166480	7525	7557.7	16675	64746	62983	60593	61509	66311	C05944	HMDB0004231	4678	16485-10-2	895821	7032	ko00770
MEDP0250	Riboflavin	CoEnzyme and vitamins	CoEnzyme and vitamins	377	376.138	[M+H]+	C17H20N4O6	A	300960	262600	941650	282220	283210	63350	693160	539480	521280	311220	323040	203030	277630	355280	1219400	387690	284140	312730	306920	397160	379000	391180	406520	376800	C00255	HMDB0000244	493570	83-88-5	-	-	ko00740,ko01100,ko02010,ko04977
MEDP0251	Trigonelline	CoEnzyme and vitamins	CoEnzyme and vitamins	138	137.048	[M+H]+	C7H7NO2	A	123030	208530	137240	80864	134970	19412	222630	131670	168770	154340	49296	56963	285510	152360	146630	197810	206640	85050	317190	171250	172840	142160	178750	161410	C01004	HMDB0000875	5570	535-83-1	18123	273	ko00760
MEDP0272	5-Hydroxyindole-3-Acetic Acid	Heterocyclic compounds	Indole and Its derivatives	192.06	191.058	[M+H]+	C10H9NO3	A	14826	9	9	9	13375	290690	66006	40680	25707	9	9	9	34832	9	38893	9	22856	18832	24628	34262	23581	38447	32317	29352	C05635	HMDB0000763	1826	54-16-0	27823	2975	ko00380,ko01100,ko04726
MEDP0275	Indole-3-Acetic Acid	Heterocyclic compounds	Indole and Its derivatives	176.1	175.063	[M+H]+	C10H9NO2	A	3796300	3075400	3830700	3075400	4578600	2023000	3385600	3524200	1934100	534380	3242400	2677100	3914400	4068100	2901900	2719800	2120900	2545900	1668600	2510400	2106900	2332500	2238500	2139800	C00954	HMDB0000197	802	87-51-4	16411	5211	ko00380,ko01100
MEDP0277	Methyl Indole-3-Acetate	Heterocyclic compounds	Indole and Its derivatives	190.1	189.079	[M+H]+	C11H11NO2	A	245930	232670	199720	169210	422740	2362300	545390	367510	120580	111220	143060	113770	175530	92458	583060	161520	117630	286610	343360	210920	208730	206940	183220	208320	-	HMDB0029738	74706	1912-33-0	72782	-	--
MEDP0289	3,4,5-Trimethoxycinnamic Acid	Organic acid And Its derivatives	Organicacid and Its derivatives	239.084	238.084	[M+H]+	C12H14O5	B	23131	21218	67259	79993	77965	117410	191830	43950	40836	51632	16734	99754	134160	34173	17685	40664	104050	46743	31487	27773	30457	30319	33946	26731	-	HMDB0002511	735755	90-50-6	-	6705	--
MEDP0296	4-Guanidinobutyric Acid	Organic acid And Its derivatives	Organicacid and Its derivatives	146.085	145.085	[M+H]+	C5H11N3O2	B	343940	380440	764950	1557800	1247200	3008500	1155200	1007600	679630	520010	1643500	859140	1041900	902850	948820	237010	1438800	728360	430660	940570	1010700	1045200	547120	665200	C01035	HMDB0003464	500	463-00-3	15728	6938	ko00330,ko01100
MEDP0297	5-Aminovaleric Acid	Amino acid and Its metabolomics	Amino acid derivatives	118.2	117.079	[M+H]+	C5H11NO2	A	18717	23009	25167	13403	6092.7	18221	47471	57313	26070	10489	17464	28046	17778	18745	42348	31529	63479	29883	12120	19703	23488	24752	16987	12141	C00431	HMDB0003355	138	660-88-8	15887	6902	ko00310,ko00330,ko01100
MEDP0298	6-Aminocaproic Acid	Amino acid and Its metabolomics	Amino acid derivatives	132.095	131.095	[M+H]+	C6H13NO2	B	2302200	1819900	2073300	1756000	1733100	2668100	2518700	2160200	1900800	832080	1800100	1336300	2519000	1878300	1506200	2013600	2042400	2156600	1724500	1673800	1777400	1590400	1562300	1773100	C02378	HMDB0001901	564	60-32-2	16586	-	ko01100
MEDP0299	7-Methyluric Acid	Amino acid and Its metabolomics	Amino acid derivatives	183	182.044	[M+H]+	C6H6N4O3	B	694670	638440	730210	693920	602010	607230	717180	653110	700720	702990	646080	592230	681880	569030	582050	693570	609060	576450	603960	639110	641000	688350	656750	659800	C16355	HMDB0011107	69160	612-37-3	149744	-	ko00232
MEDP0305	Creatinine	Organic acid And Its derivatives	Organicacid and Its derivatives	114.059	113.059	[M+H]+	C4H7N3O	A	392680	400680	493930	485740	489650	2099900	852390	809660	235720	391510	380160	390980	518050	242660	1284700	268120	619990	341740	327480	712650	633930	593160	322520	234520	C00791	HMDB0000562	588	60-27-5	16737	8	ko00330,ko01100
MEDP0307	Dl-2-Aminooctanoic Acid	Organic acid And Its derivatives	Organicacid and Its derivatives	160.126	159.126	[M+H]+	C8H17NO2	A	1186300	1079600	521530	972200	1233100	773950	1362800	1093100	964500	1076100	615010	2188400	1639100	1188300	801780	381710	1698500	1308000	884630	754800	750190	739980	773040	707790	-	HMDB0000991	69522	644-90-6	75145	5923	--
MEDP0313	Guanidineacetic Acid	Organic acid And Its derivatives	Organicacid and Its derivatives	118.1	117.054	[M+H]+	C3H7N3O2	B	17708	22504	22499	18546	3361.4	47697	42514	75276	19932	11601	14594	29198	16320	25767	34030	22369	73425	15791	19957	29545	29144	31102	13774	9941.6	C00581	HMDB0000128	763	352-97-6	16344	5163	ko00260,ko00330,ko01100
MEDP0318	Kinurenine	Amino acid and Its metabolomics	Amino acid derivatives	209.1	208.085	[M+H]+	C10H12N2O3	A	2004800	1710100	2184400	6952100	2951600	2363900	3308500	2576500	1709200	811280	2193400	1506900	2562000	2883100	3901900	1715800	2123600	3263000	3693600	2288800	2222000	2249800	2348400	2258300	C00328	HMDB0000684	161166	343-65-7	16946	72	ko00380,ko01100,ko05143
MEDP0319	Kynurenic Acid	Amino acid and Its metabolomics	Amino acid derivatives	190.043	189.043	[M+H]+	C10H7NO3	A	236030	205450	192620	165440	232130	122700	216970	248520	156850	56714	135920	164830	250840	261830	154160	157540	144730	161860	123510	126530	148790	151980	157150	145330	C01717	HMDB0000715	3845	492-27-3	18344	5683	ko00380,ko01100
MEDP0321	L-Dihydroorotic Acid	Organic acid And Its derivatives	Organicacid and Its derivatives	159	158.033	[M+H]+	C5H6N2O4	B	16485000	15885000	16684000	12124000	19212000	11098000	17201000	20686000	12441000	13877000	16625000	10720000	12080000	16970000	25071000	15116000	19094000	15387000	11758000	14374000	11843000	12157000	14380000	10989000	C00337	HMDB0003349	439216	5988-19-2	17025	6899	ko00240,ko01100
MEDP0325	Maleic Acid	Organic acid And Its derivatives	Organicacid and Its derivatives	117.011	116.011	[M+H]+	C4H4O4	B	2709100	2428400	1231100	1253600	1918900	2224000	2171900	2152600	1884400	3365100	1522200	1564400	1754500	2139700	1410600	1530600	2778000	2043300	3488300	2055100	2514700	2278600	1877100	2116200	C01384	HMDB0000176	444266	110-16-7	18300	-	ko00350,ko00650,ko00760,ko01100
MEDP0326	N'-Formylkynurenine	Amino acid and Its metabolomics	Amino acid derivatives	237.1	236.08	[M+H]+	C11H12N2O4	A	435620	329680	568730	1884600	614380	434820	728880	1014500	1283700	342720	686080	289200	433090	488090	739080	706630	337030	814290	877250	461330	456460	481730	458060	431420	C02406	HMDB0001200	910	1022-31-7	18377	-	--
MEDP0336	Lysopc 14:0	GP	LPC	468.3	467.3	[M+H]+	C22H46NO7P	A	15077000	13967000	10355000	4555200	9975400	5469500	9014700	11553000	6691000	6292800	3589000	8294200	7865400	4952100	6447000	9635500	7055100	7859700	9681100	11188000	10955000	11340000	11065000	10666000	-	HMDB0010379	460604	20559-16-4	64489	-	--
MEDP0338	Lysopc 16:0	GP	LPC	496.33	495.3	[M+H]+	C24H50NO7P	A	138110000	127530000	108440000	116890000	106180000	89101000	97311000	101900000	83855000	104080000	98533000	88483000	80074000	101240000	90863000	92778000	104190000	122030000	122360000	119680000	107030000	106820000	105100000	99174000	-	HMDB0010382	460602	17364-16-8	72998	-	--
MEDP0340	Lysopc 16:1	GP	LPC	494.31	493.3	[M+H]+	C24H48NO7P	A	32607000	30423000	30519000	20513000	25129000	22188000	25147000	42907000	28658000	31030000	18022000	36598000	29674000	25092000	27191000	36757000	31597000	35207000	50214000	41933000	39358000	38669000	40651000	38001000	-	HMDB0010383	24779461	-	73851	-	--
MEDP0342	Lysopc 18:0	GP	LPC	524.36	523.36	[M+H]+	C26H54NO7P	A	182670000	172420000	152210000	143570000	153600000	71624000	141520000	130600000	100500000	150710000	111910000	133170000	123070000	145430000	154660000	110970000	131160000	166790000	183190000	151300000	129820000	127830000	131750000	125610000	-	HMDB0010384	497299	-	73858	-	--
MEDP0344	Lysopc 18:1	GP	LPC	522.35	521.35	[M+H]+	C26H52NO7P	A	386240000	363530000	345660000	278390000	314100000	170820000	274400000	319570000	245690000	303200000	279520000	306850000	262570000	309650000	295280000	304620000	346720000	406740000	449620000	377780000	324300000	334250000	340290000	335320000	-	HMDB0010385	53480465	3542-29-8	86255	-	--
MEDP0346	Lysopc 18:2	GP	LPC	520.33	519.35	[M+H]+	C26H50NO7P	A	43239000	41805000	39593000	32702000	38392000	18821000	35375000	37848000	29059000	30401000	31852000	31644000	29705000	36751000	29044000	29974000	40452000	48137000	44441000	34430000	32353000	31220000	32749000	31593000	-	HMDB0010386	11005824	-	28733	-	--
MEDP0352	Lysopc 20:2	GP	LPC	548.36	547.37	[M+H]+	C28H54NO7P	A	26882000	26494000	29584000	14477000	20021000	4545700	15657000	24859000	10982000	16395000	11124000	20062000	12784000	12665000	18267000	26465000	11763000	20484000	32494000	28094000	25708000	25770000	27863000	26193000	-	HMDB0010392	52924053	-	83055	-	--
MEDP0357	Urocanic Acid	Organic acid And Its derivatives	Organicacid and Its derivatives	139.04	138.043	[M+H]+	C6H6N2O2	A	35823	36654	38337	20760	19593	37532	29077	42986	74013	35088	16441	24487	28722	43868	46816	40690	33845	40515	55798	46208	58595	40800	56973	29606	C00785	HMDB0000301	736715	104-98-3	30817	298	ko00340,ko01100
MEDP0361	4-Hydroxybenzaldehyde	Benzene and substituted derivatives	Benzene and substituted derivatives	123.04	122.037	[M+H]+	C7H6O2	A	185940	158560	110020	118060	119320	1042200	161090	134730	112530	244970	138100	104460	189850	106630	176170	158270	146010	170850	127600	171260	165910	167260	184970	177760	C00633	HMDB0011718	126	123-08-0	17597	-	ko01100
MEDP0368	Taurocholic Acid Sodium Salt Hydrate	Bile acids	Bile acids	556.28	555.284	[M+H]+	C26H46NNaO8S	A	408490	378940	375370	386750	440720	418330	386760	427020	422820	445940	440090	309950	417940	447920	397730	404130	383260	379430	472990	414870	416070	356630	338590	362030	-	-	23687511	345909-26-4	-	-	--
MEDP0378	N6-Succinyl Adenosine	Nucleotide And Its metabolomics	Nucleotide and Its metabolomics	384	383.108	[M+H]+	C14H17N5O8	A	1407600	1592000	902190	2100200	2220000	9911900	8497000	3049100	1897900	4427100	933510	2008900	3648600	974730	4275200	1218600	3316700	1593500	2695400	2240000	2246600	2113800	2220600	2090600	-	HMDB0000912	20849086	4542-23-8	71169	5867	--
MEDP0379	3-Hydroxyhippuric Acid	Amino acid and Its metabolomics	Amino acid derivatives	196.05	195.053	[M+H]+	C9H9NO4	A	397440	370200	440280	531150	276740	929890	451540	700460	435140	313690	373780	124010	687130	227510	452710	301100	198640	388440	955530	449460	453320	461680	457920	442610	-	HMDB0006116	450268	1637-75-8	70824	-	--
MEDP0380	2-(Dimethylamino)Guanosine	Nucleotide And Its metabolomics	Nucleotide and Its metabolomics	312	311.123	[M+H]+	C12H17N5O5	B	552650	593970	537750	909040	820440	1971700	1075800	1016000	713330	1289300	854610	858070	955170	531900	1834200	648130	783740	710970	931400	768260	830120	793110	817680	827260	-	HMDB0004824	92919	2140-67-2	19289	7086	--
MEDP0384	Isoxanthopterin	Heterocyclic compounds	Pteridines and derivatives	180.04	179.044	[M+H]+	C6H5N5O2	A	13981	17549	9732.8	72777	12125	40057	26597	12842	17033	30618	17775	16469	14436	6871.8	33574	11596	14688	16537	18170	17909	14977	14512	18659	21481	C03975	HMDB0000704	10729	529-69-1	16713	5672	--
MEDP0386	N-Acetylthreonine	Amino acid and Its metabolomics	Amino acid derivatives	162	161.069	[M+H]+	C6H11NO4	A	58763	86720	72639	69086	95030	178470	113310	111280	56877	86088	53504	66281	96134	47322	117190	67369	82476	50824	83258	62757	86284	61540	71094	83487	-	HMDB0062557	152204	17093-74-2	45826	-	--
MEDP0387	L-Homoarginine	Amino acid and Its metabolomics	Amino acids	189	188.127	[M+H]+	C7H16N4O2	A	30051	22153	37663	25704	40338	62387	109170	197190	45521	44477	29474	56388	19911	40366	85656	92213	160340	59827	52287	52670	69400	64602	50582	36681	C01924	HMDB0000670	9085	156-86-5	27747	5640	--
MEDP0389	Pantetheine	CoEnzyme and vitamins	CoEnzyme and vitamins	279.13	278.13	[M+H]+	C11H22N2O4S	B	2577100	3150800	2242000	2431800	2320300	2585700	2767600	2809400	3199300	1831500	2521900	2245200	2296000	2506100	2299300	2419800	2813700	2550300	2435500	2150400	2141100	2301300	2323700	1992600	C00831	HMDB0003426	479	496-65-1	16753	6928	ko00770
MEDP0395	DL-Pipecolic Acid	Organic acid And Its derivatives	Organicacid and Its derivatives	130	129.079	[M+H]+	C6H11NO2	A	225350	249980	224800	319960	207360	151740	51557	311870	228290	182210	84524	37312	118000	368290	50419	209180	106910	166390	145950	164370	216400	237390	254150	211310	C00408	HMDB0000716	439227	3105-95-1	30913	5684	ko00310,ko01100
MEDP0401	5'-Deoxy-5'-(Methylthio) Adenosine	Nucleotide And Its metabolomics	Nucleotide and Its metabolomics	298	297.09	[M+H]+	C11H15N5O3S	A	1009800	1070800	899540	1189300	1389600	1469400	1301000	1223500	765870	1357300	1098000	918920	1401700	789900	2161400	899230	891780	817990	1507100	952750	930910	958180	918510	918240	C00170	HMDB0001173	439176	2457-80-9	17509	3425	ko00270,ko01100
MEDP0404	Sarcosine	Amino acid and Its metabolomics	Amino acids	90	89.048	[M+H]+	C3H7NO2	B	5954300	4924200	4863400	4454300	4269400	3473000	4964600	4271800	3679300	5197800	4139500	4624500	3949700	5784600	5315100	5609500	4761900	5971100	6276600	5601200	4776000	5436300	4973100	4883000	C00213	HMDB0000271	1088	107-97-1	15611	51	ko00260,ko00330,ko01100
MEDP0426	Xanthurenic Acid	Amino acid and Its metabolomics	Amino acid derivatives	206.1	205.038	[M+H]+	C10H7NO4	B	28495	26440	29761	16154	25806	9	15056	20216	13928	49699	43872	12319	16872	13444	35608	30968	21098	12853	37542	10016	12032	9709.6	14347	11558	C02470	HMDB0000881	5699	59-00-7	10072	5841	ko00380
MEDP0428	Cholesterol	Hormones and hormone related compunds	Hormones and hormone related compunds	387.1	386.355	[M+H]+	C27H46O	A	2867100	1941600	1406600	1946800	1626400	1897400	1673600	1959800	1819600	1912800	1769400	1611400	1652200	1900200	1734900	1575700	1628400	1914300	1640600	1594700	1568700	1614600	1421700	1619000	C00187	HMDB0000067	11025495	57-88-5	16113	-	ko00100,ko00120,ko00140,ko00981,ko01100,ko04913,ko04925,ko04927,ko04934,ko04975,ko04976,ko04977,ko04979,ko05200,ko05217
MEDP0429	Punicic Acid	FA	FFA	279.3	278.225	[M+H]+	C18H30O2	A	446690	669950	543550	181900	387420	178950	517430	286920	367150	50630	64218	491390	738350	377980	253090	207180	194900	367740	329530	310880	241630	244110	264590	291450	C08364	HMDB0030963	12309425	544-72-9	38383	-	--
MEDP0430	2-Aminoadipic Acid	Organic acid And Its derivatives	Organicacid and Its derivatives	162.1	161.069	[M+H]+	C6H11NO4	A	557000	518760	323400	307880	379390	2825400	642260	382040	420250	184410	225770	162070	593630	362840	467000	209780	665680	368340	348690	430480	535420	439970	564000	546970	C00956	HMDB0000510	469	542-32-5	37024	5496	ko00300,ko00310,ko00311,ko01100,ko01210,ko01230
MEDP0434	Lysopc 17:0	GP	LPC	510.1	509.348	[M+H]+	C25H52NO7P	A	34564000	31807000	18695000	12875000	24569000	6655700	19318000	18023000	11642000	14710000	7786200	15554000	13710000	13751000	15384000	15626000	12573000	20258000	20467000	24679000	19286000	19719000	20352000	19061000	-	HMDB0012108	24779463	50930-23-9	74340	-	--
MEDP0435	6-Methyl mercaptopurine	Nucleotide And Its metabolomics	Nucleotide and Its metabolomics	167.1	166.031	[M+H]+	C6H6N4S	A	44223000	44138000	24759000	28427000	26270000	28803000	27480000	25228000	21283000	16095000	22218000	22082000	23770000	24529000	22930000	21713000	22173000	23789000	21658000	22147000	23799000	22318000	22985000	22111000	C16614	-	5778	50-66-8	-	-	ko00983
MEDP0442	Sn-Glycero-3-Phosphocholine	Tryptamines,Cholines,Pigments	Cholines	258.2	257.103	[M+H]+	C8H20NO6P	A	351380	302760	117570	371790	234650	260740	249810	297580	292840	219970	138230	96842	307320	267870	254980	395120	249860	331380	497650	163990	231400	182390	414390	308350	C00670	HMDB0000086	71920	28319-77-9	16870	370	ko00564,ko00565,ko05231
MEDP0443	10-Formyl-Thf	Heterocyclic compounds	Pteridines and derivatives	474.2	473.166	[M+H]+	C20H23N7O7	B	28627	26688	17910	34052	49143	49316	43548	32659	104590	62285	22595	47020	32727	35148	51771	57563	86804	38816	65125	23626	32502	28017	29870	28072	C00234	HMDB0000972	122347	2800-34-2	15637	5912	ko00670,ko00970,ko01100,ko01200,ko01523
MEDP0453	Indole	Heterocyclic compounds	Indole and Its derivatives	118	117.058	[M+H]+	C8H7N	B	5071400	4539300	4551000	4214200	5163400	3009000	4303600	5274900	3398000	798360	3437600	3612600	5727000	5782100	3229200	3380200	3133400	3578800	2493900	3229200	3322400	3317200	3329700	3251600	C00463	HMDB0000738	798	120-72-9	16881	286	ko00380,ko00400,ko01100,ko04974
MEDP0457	5-Aminolevulinate	Organic acid And Its derivatives	Organicacid and Its derivatives	132.1	131.058	[M+H]+	C5H9NO3	B	302300	291900	269440	256800	223510	482560	312770	397380	286050	190180	420380	184980	346090	369500	238350	310450	348490	341730	289390	191970	245930	277660	293450	276190	C00430	HMDB0001149	137	106-60-5	17549	6037	ko00260,ko00860,ko01100,ko02010
MEDP0494	Lysopc 15:0	GP	LPC	482.3	481.317	[M+H]+	C23H48NO7P	A	21634000	19493000	11374000	7431900	15309000	5871200	13862000	13316000	9002200	9242200	4514400	9861100	9433700	7344800	9413300	12923000	11052000	12442000	12776000	16948000	16011000	15976000	16376000	15452000	-	HMDB0010381	-	-	580912	-	--
MEDP0495	Lysope 18:2 (2N Isomer)	GP	LPE	520.33	519.332	[M+H]+	C26H50NO7P	A	43239000	41805000	39593000	32702000	38392000	18821000	35375000	37848000	29059000	30401000	31852000	31644000	29705000	36751000	29044000	29974000	40452000	48137000	44441000	34430000	32353000	31220000	32749000	31593000	-	-	-	-	-	-	--
MEDP0498	Lysopc 18:3	GP	LPC	518.3	517.317	[M+H]+	C26H48NO7P	A	63265000	68064000	55392000	51438000	48032000	39230000	48323000	46750000	41175000	49032000	42499000	40969000	39437000	45460000	38494000	43694000	47114000	56505000	54513000	51007000	44589000	42648000	41751000	45199000	-	HMDB0010387	-	-	88698	-	--
MEDP0504	Glucosamine	Carboxylic acids and derivatives	Carboxylic acids and derivatives	180	179.079	[M+H]+	C6H13NO5	B	1280500	1313600	1382500	862320	674500	1838100	1066800	1117600	1098600	1039800	681240	886570	1189300	901540	518830	1010700	1390300	1395300	1265800	1259000	1311300	1513100	1626900	652430	C00329	HMDB0001514	439213	3416-24-8	47977	266	ko00520,ko01100
MEDP0507	2-Hydroxycinnamic acid	Benzene and substituted derivatives	Phenolic acids	165.047	164.047	[M+H]+	C9H8O3	B	3122500	3043300	1311000	1990800	1489400	2218200	2031200	3018200	2049300	771010	1938300	1448900	3141800	3481900	1593300	1670200	1767000	2162900	1759100	1525500	2035100	2502100	2196600	2797200	C01772	HMDB0002641	637540	614-60-8	18125	6727	ko00360,ko01100
MEDP0510	Acetyl-L-carnitine	FA	CAR	204.122	203.116	[M+H]+	C9H17NO4	B	25825000	24982000	32326000	41890000	47890000	109250000	53031000	48130000	46424000	46089000	32976000	38967000	49963000	34310000	43395000	26305000	49253000	40925000	32285000	35539000	33977000	37910000	33316000	34563000	C02571	HMDB0000201	1	14992-62-2	57589	-	ko04931
MEDP0511	Jasmonic acid	Organic acid And Its derivatives	Organicacid and Its derivatives	211.133	210.126	[M+H]+	C12H18O3	B	12941	18545	14683	21070	26289	25280	22582	19653	15285	10017	13277	23281	14376	22847	23454	12022	15598	9973.9	14670	15039	12040	10570	8483.4	12705	C08491	HMDB0032797	5281166	3572-66-5	18292	-	ko00592,ko01100
MEDP0518	DL-Stachydrine	Organic acid And Its derivatives	Organicacid and Its derivatives	144.102	179.071	[M-Cl]+	C7H14ClNO2	B	221410	172310	79731	189750	133680	101100	251290	158400	182240	96379	53206	65609	112520	45076	131140	323610	114630	85496	277220	279790	325680	314230	145870	146140	-	-	44150282	4136-37-2	-	-	--
MEDP0519	L-Norleucine	Amino acid and Its metabolomics	Amino acids	132.102	131.095	[M+H]+	C6H13NO2	B	9896800	8854100	8299700	8218100	9285300	12376000	8502300	11421000	6589700	4089900	6578300	6748400	10573000	10894000	11772000	7088300	6501300	7960500	6464900	6520200	7040600	7004300	7168500	6691300	C01933	HMDB0001645	6334	327-57-1	18347	6334	--
MEDP0523	DL-Carnitine	FA	CAR	162.112	161.105	[M+H]+	C7H15NO3	B	1272300	1244900	2712400	3893800	3986700	13870000	2157400	2997900	2226100	4825200	5867000	3142800	3021100	3517400	3744700	1512500	4847000	4263700	1591000	5114600	4609400	4011700	2605600	3029900	C00318	HMDB0000062	2724480	541-15-1	16347	52	ko04714,ko04976
MEDP0525	N-Acetyl-L-alanine	Amino acid and Its metabolomics	Amino acid derivatives	132.058	131.058	[M+H]+	C5H9NO3	B	5791600	5720600	5933300	5190000	5584600	9146300	7783400	6699200	5300600	2747000	5337000	4232300	7167300	6536800	4485300	5936800	6055600	5623100	4834600	5058600	4737600	4743500	4633200	5258600	-	HMDB0000766	88064	97-69-8	40992	5733	--
MEDP0528	5-Aminosalicylic Acid	Organic acid And Its derivatives	Organicacid and Its derivatives	154.043	153.043	[M+H]+	C7H7NO3	A	269800	266900	178410	58690	309070	200200	361840	283400	213280	167860	74660	158800	317360	217730	376610	232050	237710	302740	466220	120360	109290	107920	119320	111260	-	HMDB0014389	4075	89-57-6	6775	-	--
MEDP0535	Triethyl phosphate	Organic acid And Its derivatives	Phosphoric acids	183.071	182.071	[M+H]+	C6H15O4P	B	362370	340300	309640	308320	324280	286700	322210	328440	336730	333940	334280	311430	315770	327830	311290	340370	335530	353180	333620	238350	255890	240580	239990	264740	-	HMDB0012228	74190	78-40-0	42383	-	--
MEDP0537	PAF C-16	GP	LPC	524.36	523.364	[M+H]+	C26H54NO7P	A	182670000	172420000	152210000	143570000	153600000	71624000	141520000	130600000	100500000	150710000	111910000	133170000	123070000	145430000	154660000	110970000	131160000	166790000	183190000	151300000	129820000	127830000	131750000	125610000	-	HMDB0062195	108156	74389-68-7	44811	-	--
MEDP0545	2-Pyrrolidinone	Heterocyclic compounds	Heterocyclic compounds	86.0528	85.0528	[M+H]+	C4H7NO	B	194580	178330	811640	317390	286950	534620	786690	155630	223710	832050	191340	286040	236300	275590	205480	296720	201680	719170	316790	380300	359730	338430	251020	279620	C11118	HMDB0002039	12025	616-45-5	36592	6452	--
MEDP0577	Isobutyryl carnitine	FA	CAR	232.147	231.147	[M+H]+	C11H21NO4	A	5455400	5135800	10276000	11640000	19999000	95400000	26500000	15384000	6758100	15671000	11626000	13831000	11044000	9402800	25982000	8836200	14485000	19960000	8670400	12490000	12779000	12867000	13279000	12904000	-	HMDB0000736	10177002	25518-49-4	84838	5704	--
MEDP0585	Stearidonic Acid	FA	FFA	277.209	276.209	[M+H]+	C18H28O2	A	68194	106740	479650	168600	385300	146420	376760	158230	358740	66815	71089	514210	484410	375790	258940	107530	123060	225400	265970	106540	82619	85040	87570	80913	C16300	HMDB0006547	5312508	20290-75-9	32389	-	ko00592
MEDP0587	N-Alpha-acetyllysine	Amino acid and Its metabolomics	Amino acid derivatives	189.116	188.116	[M+H]+	C8H16N2O3	A	113130	108470	67350	110030	120870	292710	144710	141090	87717	70257	54795	101230	107830	79214	109770	117800	155420	117900	278060	105160	96437	88655	109110	109730	C12989	HMDB0000446	192590	1946-82-3	35704	5435	--
MEDP0598	2'-Hydroxy-5'-methylacetophenone	Benzene and substituted derivatives	Benzene and substituted derivatives	151.068	150.068	[M+H]+	C9H10O2	B	44056	43965	33542	35514	30307	42420	37834	49571	43216	43804	43855	43328	36045	38866	40277	40667	43347	49186	56717	63698	47386	59447	55225	56845	-	HMDB0032592	15068	1450-72-2	-	-	--
MEDP0611	N-Acetyl-L-Histidine	Amino acid and Its metabolomics	Amino acid derivatives	198.08	197.08	[M+H]+	C8H11N3O3	A	84208	64394	21704	27688	61984	233170	48556	42130	25436	48455	48813	66520	95123	100460	136160	47397	209370	32232	42943	33496	59922	51203	55297	60941	C02997	HMDB0032055	273260	2497-02-1	16437	-	--
MEDP0618	2-Methylbutyroylcarnitine	FA	CAR	246.163	245.163	[M+H]+	C12H23NO4	B	9931200	11785000	17640000	12550000	16031000	57782000	19075000	15002000	10009000	13481000	7602300	8471500	30621000	14151000	22875000	4456500	16183000	16109000	10335000	12640000	13039000	13700000	13305000	13554000	-	HMDB0000378	6426901	31023-25-3	73026	5367	--
MEDP0627	Isonicotinic acid	Organic acid And Its derivatives	Organicacid and Its derivatives	124.032	123.032	[M+H]+	C6H5NO2	A	1304900	1355600	311950	240350	542170	1248900	772200	515520	675120	694410	232500	600290	1214400	650230	289270	648860	1128700	368430	674690	542490	515140	523270	484980	540050	C07446	HMDB0060665	5922	55-22-1	6032	-	ko00983
MEDP0630	Methyl jasmonate	Aldehyde,Ketones,Esters	Esters	225.141	224.141	[M+H]+	C13H20O3	A	2857100	2751500	2858800	2530100	3230800	2504000	2634000	2802300	2401900	2368800	2929100	2854000	2787800	2726000	2764300	2741900	2503400	2424500	2649400	1648600	1478700	1729900	1589000	1749700	C11512	HMDB0036583	5367719	1211-29-6	15929	-	ko00592
MEDP0631	Dimethyl fumarate	Aldehyde,Ketones,Esters	Esters	145.042	144.042	[M+H]+	C6H8O4	B	833480	1061600	744910	1063300	665290	1725900	1051500	1061200	960910	849310	854010	647630	1248000	891800	808950	876900	1156500	888320	905830	721240	973060	1121100	943080	1128800	-	HMDB0031257	5271565	624-49-7	35460	-	--
MEDP0637	L-phenylalanyl-L-proline	Amino acid and Its metabolomics	Amino acid derivatives	263.132	262.132	[M+H]+	C14H18N2O3	A	1568400	1558700	1531100	1716400	1926600	3689900	2254500	1638500	715510	605850	1399100	1174600	1781500	920280	1582500	290820	1673300	1342400	972590	1272500	1171300	1239200	1227300	1169700	-	HMDB0011177	7020642	7669-65-0	74750	-	--
MEDP0638	LysoPE(16:1(9Z)/0:0)	GP	LPE	452.27	451.27	[M+H]+	C21H42NO7P	A	9600.3	8139.3	7798.9	9257.8	7080	4941.9	6762.6	9940.3	8193.9	6910.5	4460.2	6935.8	10097	6779.3	5999.3	25576	7935.1	7484.8	17187	19652	19008	19761	19618	19851	-	HMDB0011504	52925129	-	-	-	--
MEDP0653	Benzylcinnamate	Aldehyde,Ketones,Esters	Esters	239.3	238.099	[M+H]+	C16H14O2	A	178000	171620	32431	25479	26369	31567	141190	32295	34907	36249	34351	23874	29061	29625	30601	33977	33929	32301	37564	42545	35991	35396	37035	37746	-	HMDB0040286	15558051	103-41-3	-	-	--
MEDP0654	2-Phenylacetamide	Benzene and substituted derivatives	Benzene and substituted derivatives	136	135.068	[M+H]+	C8H9NO	B	111260	108540	65737	27128	38107	9	43729	69649	25869	48997	22502	20773	37000	38491	28822	55004	36140	49954	40911	55451	56520	43047	43975	43215	C02505	HMDB0010715	7680	103-81-1	16562	-	ko00360,ko01100
MEDP0658	Ethyl dodecanoate	Alcohol and amines	Amines	229.1	228.209	[M+H]+	C14H28O2	A	924170	790490	717570	716120	684950	767370	728350	756110	877440	784800	658610	733620	677850	793730	682090	903930	772570	745840	735910	817460	757850	778910	740500	684940	-	HMDB0033788	7800	106-33-2	-	-	--
MEDP0672	Cyclohexylamine	Alcohol and amines	Amines	99.9	99.1048	[M+H]+	C6H13N	A	125820	110300	326850	30340	209050	19942	746390	128580	43143	364360	97192	303740	77036	187860	121950	98016	41245	22893	241500	141230	136430	145560	133590	140270	C00571	HMDB0031404	7965	108-91-8	15773	-	--
MEDP0677	Butylamine	Alcohol and amines	Amines	74.1	73.0891	[M+H]+	C4H11N	A	3255200	6173900	5910400	4226200	1548400	2753500	4418000	2388700	4644400	4494000	4118100	6604600	4142500	4327500	4351300	6834400	2596700	5846400	4057600	8129800	5111100	2765000	6827400	4319900	-	HMDB0031321	8007	109-73-9	43799	-	--
MEDP0681	2,2,2-Trichloroethanol	Alcohol and amines	Alcohols	149.2	147.925	[M+H]+	C2H3Cl3O	A	1417700	1531200	1340300	1647800	1395700	1195400	1352500	980580	1482700	887140	1312700	1465900	1400400	1352500	943290	1674700	1304700	1547800	1431000	1257100	1204600	862990	1272000	1196400	C07490	HMDB0041796	8259	115-20-8	28094	-	ko00980,ko05204
MEDP0682	Hydroxyacetone	Aldehyde,Ketones,Esters	Ketones	75.1	74.0368	[M+H]+	C3H6O2	B	18129000	10863000	10123000	12120000	9667000	7862200	10871000	7214900	7022600	10187000	9752200	11023000	10116000	9155200	9914800	11780000	7186400	9505000	8336400	13838000	9158300	14794000	10499000	9947900	C05235	HMDB0006961	8299	116-09-6	27957	-	ko00640,ko01100
MEDP0685	Methylcysteine	Amino acid and Its metabolomics	Amino acids	136.2	135.035	[M+H]+	C4H9NO2S	B	3025700	2911100	1336500	2192400	1633500	2413100	2191300	3189300	2067700	853300	2160400	1595500	3020200	3528900	1744900	1681300	1730600	2351800	2032200	1575200	1800400	2225500	2340400	2964700	-	HMDB0002108	24417	1187-84-4	45658	6490	--
MEDP0692	Triethylamine	Others	Hydrocarbon derivatives	102	101.12	[M+H]+	C6H15N	B	536100	538150	469660	436930	396180	487330	462880	526570	701120	518960	363400	519370	479400	467430	379940	443820	595910	458590	519730	521240	530480	540870	644650	562510	C14691	HMDB0032539	8471	121-44-8	35026	-	--
MEDP0695	Methyl tetradecanoate	Aldehyde,Ketones,Esters	Esters	243.5	242.225	[M+H]+	C15H30O2	A	7034.3	6738.2	7013.6	6867.1	7590.9	6835.4	4818.6	7842.3	7588.6	7639.8	6930.6	7041.5	9096.2	5570.9	8375.3	7924	6723.8	5363.3	8804.1	5681	6927.2	5454.9	7764.5	6140.8	-	HMDB0030469	31284	124-10-7	447965	-	--
MEDP0709	Methyl dihydrojasmonate	Aldehyde,Ketones,Esters	Esters	227.3	226.312	[M+H]+	C13H22O3	A	308590	198580	245230	197750	193050	217380	222750	225840	292550	234160	193490	188850	184880	286400	202750	263870	234840	247400	224360	209340	196660	206490	205110	212670	-	HMDB0031740	102861	24851-98-7	89741	-	--
MEDP0713	Pyrazine	Heterocyclic compounds	Heterocyclic compounds	80.9	80.0374	[M+H]+	C4H4N2	A	137560	130860	164210	114040	125510	117190	114840	97966	115030	99160	132210	112710	110410	97975	130720	124240	125880	112520	144340	130100	137360	109980	112010	94305	C02018	HMDB0034176	9261	290-37-9	30953	-	--
MEDP0729	Barbituric acid	Heterocyclic compounds	Heterocyclic compounds	129	128.022	[M+H]+	C4H4N2O3	A	1123900	1508200	1260100	2073100	1380200	857120	2594100	1461000	1409300	2020200	1374700	1202400	1716900	727580	1468900	1737200	1858800	1138000	1528600	2059300	2350200	1512400	2499500	2030400	C00813	HMDB0041833	6211	67-52-7	16294	-	ko00240,ko01100
MEDP0737	p-Cymene	Benzene and substituted derivatives	Benzene and substituted derivatives	135.3	134.11	[M+H]+	C10H14	A	7137000	12663000	7534700	7698300	10188000	9627000	13795000	10133000	10278000	10688000	13506000	9047700	10444000	10267000	8996200	13183000	7487500	6464700	10924000	12805000	11434000	9862300	11322000	8223300	C06575	HMDB0005805	7463	99-87-6	28768	-	ko01100
MEDP0752	DL-Leucine	Amino acid and Its metabolomics	Amino acids	132.095	131.095	[M+H]+	C6H13NO2	B	2302200	1819900	2073300	1756000	1733100	2668100	2518700	2160200	1900800	832080	1800100	1336300	2519000	1878300	1506200	2013600	2042400	2156600	1724500	1673800	1777400	1590400	1562300	1773100	C00123	HMDB0062203	857	328-39-2	-	-	ko00280,ko00290,ko00970,ko01100,ko01210,ko01230,ko02010,ko04150,ko04974,ko04978,ko05131,ko05230
MEDP0789	2-Pentyl-3-phenyl-2-propenal	Aldehyde,Ketones,Esters	Aldehydes	203.4	202.136	[M+H]+	C14H18O	A	94488	111860	131030	102330	92874	108020	95286	96014	109450	94542	105370	89158	87020	90088	80381	97320	101690	98801	101370	114750	80496	90214	97362	82070	C12288	HMDB0031313	1712058	122-40-7	32318	-	--
MEDP0792	PYRROLIDINE	Heterocyclic compounds	Heterocyclic compounds	72.3	71.0735	[M+H]+	C4H9N	B	661460	595050	665580	587950	483530	810780	868430	706640	581470	278390	549190	424780	657080	578110	426240	652910	645880	594360	463130	523730	515510	482260	411680	445420	-	HMDB0031641	31268	123-75-1	33135	-	--
MEDP0815	N-Ethylacetamide	Alcohol and amines	Amines	88.3	87.0684	[M+H]+	C4H9NO	B	2388900	1990700	2693100	1756700	2183200	933820	2407900	1742400	1933000	2380200	2008900	1582700	2083800	1482100	2169200	1615300	2245100	1564800	2696400	1794400	1700900	1723000	1782900	1605600	-	HMDB0031215	12253	625-50-3	-	-	--
MEDP0821	6-Methylnicotinamide	Heterocyclic compounds	Pyridine and pyridine derivatives	137.1	136.064	[M+H]+	C7H8N2O	A	144990	265380	43993	1852600	173100	251500	495980	667260	602000	959520	220180	76171	2174800	191530	1085400	277530	402180	35689	204600	297560	289660	280600	295080	316700	-	HMDB000013704	96351	6960-22-1	-	-	--
MEDP0828	2-Methyl-1-propanol	Alcohol and amines	Alcohols	75.3	74.0732	[M+H]+	C4H10O	B	5915700	5714000	7408200	4949700	6729700	5800700	5503800	6597600	5948900	4740200	8292800	6574200	8397600	4731700	5717900	6286300	6238800	5519500	7004000	5272400	3227900	5280000	7689800	4262100	C14710	HMDB0006006	6560	78-83-1	46645	-	--
MEDP0831	1-Aminopropan-2-ol	Alcohol and amines	Alcohols	76	75.0684	[M+H]+	C3H9NO	B	521470	510330	727310	175790	655980	7151700	781580	528740	215150	414210	358040	339960	272660	216580	750150	155120	144060	307430	866470	432740	403760	411350	487440	506770	C05771	HMDB000012136	4	78-96-6	-	-	--
MEDP0844	Furfuryl alcohol	Alcohol and amines	Alcohols	99	98.0368	[M+H]+	C5H6O2	B	6283500	6652400	12394000	8619600	8709800	4506200	7253000	9366300	8934600	8263800	9575500	9382900	9590400	7673300	10146000	8477400	7552400	7665100	8314600	6612800	9544600	10196000	6560300	9619900	C20441	HMDB000013742	7361	98-00-0	-	-	--
MEDP0849	Nα-Acetyl-L-glutamine	Amino acid and Its metabolomics	Amino acid derivatives	189.1	188.183	[M+H]+	C7H12N2O4	A	198580	207230	69067	37502	116430	413620	102100	124840	45796	49446	63866	100130	194990	214890	205630	185950	301260	169240	135760	91160	101830	93627	122780	99720	-	HMDB0006029	25561	2490-97-3	21553	-	--
MEDP0855	caprate (10:0)	Aldehyde,Ketones,Esters	Esters	541.5	540.491	[M+H]+	C37H64O2	A	2660.5	5604.3	3824.6	6181.6	3567.1	4681.7	4090.8	3918.3	3808.8	5290.7	5502	5541.4	4610.8	6062.2	4068.1	3842.5	4498.7	4899.6	4568.6	5078.3	4858.8	4010	3314.6	4947.6	C02530	HMDB0003603	4225619	1183-04-6	89029	-	ko00100,ko04913,ko04975,ko04976,ko04977,ko04979
MEDP0859	Glycyl-DL-phenylalanine	Amino acid and Its metabolomics	Amino acid derivatives	223.2	222.1	[M+H]+	C11H14N2O3	B	162410	131790	79358	32633	153720	211470	182150	177790	136360	113790	157760	78758	139910	108520	106000	103230	68796	69046	75096	87776	117190	105210	104600	120800	-	HMDB0028848	97415	721-66-4	-	-	--
MEDP0868	N-Methylalanine	Amino acid and Its metabolomics	Amino acid derivatives	104	103.063	[M+H]+	C4H9NO2	B	816030	960770	532410	575510	549630	1671500	1211800	968450	607490	771610	992570	553640	819100	606820	1190300	600580	1159500	528070	515330	802300	882510	844750	574550	545600	-	HMDB0094692	5288725	3913-67-5	17519	-	--
MEDP0881	Phosphocholine	Nucleotide And Its metabolomics	Nucleotide and Its metabolomics	185.1	184.074	[M+H]+	C5H15NO4P	B	1068600	1125800	792140	1091300	937570	1593700	1159300	826460	1110100	808710	968850	959550	1050100	1162900	805880	1089100	1105400	1062000	951590	1160400	975060	1195100	1261900	1250600	C00588	HMDB0001565	1014	107-73-3	18132	6326	ko00564,ko01100,ko05231
MEDP0883	2,4-Dihydroxypteridine	Heterocyclic compounds	Pteridines and derivatives	165.3	164.033	[M+H]+	C6H4N4O2	A	43201	35595	18539	24658	21831	28287	30235	40092	23859	13532	28924	22422	44839	47683	28279	23983	25794	38570	23364	23189	23743	26409	31779	31447	C03212	-	10250	487-21-8	-	-	--
MEDP0884	L-Methionine Sulfoximine	Amino acid and Its metabolomics	Amino acid derivatives	181.3	180.057	[M+H]+	C5H12N2O3S	A	26373	24219	12035	28101	19294	37123	21131	9347.6	26456	9255.9	18384	18953	17003	19426	13284	21615	19787	14366	27927	15735	23674	21535	16590	18999	C03510	HMDB0029430	16118	15985-39-4	47833	-	--
MEDP0888	2'-Deoxycytidine 5'-Diphosphate	Nucleotide And Its metabolomics	Nucleotide and Its metabolomics	388.2	387.023	[M+H]+	C9H15N3O10P2	B	5430400	4529900	4711300	4632700	5188600	4065300	4605900	5561200	5014900	5138400	5031000	5000200	4307200	4755800	4174200	5828200	5098500	5206500	4779500	1790200	1760500	1750800	1641400	1688000	C00705	HMDB0001245	150855	800-73-7	28846	6105	ko00240,ko01100
MEDP0889	Cortisol	Hormones and hormone related compunds	Hormones and hormone related compunds	363.5	362.209	[M+H]+	C21H30O5	A	3709200	3652000	2973200	1981700	2253500	2791200	2047800	2920600	2977300	2480200	2525500	1622500	3074100	391860	3236300	2407700	1870400	1234900	2961000	2066500	2218700	2173400	2180700	2120700	C00735	HMDB0000063	5754	50-23-7	17650	5124	ko00140,ko01100,ko04080,ko04927,ko04934,ko04960,ko04976,ko05200,ko05215
MEDP0891	L-Tryptophanamide	Amino acid and Its metabolomics	Amino acid derivatives	204.3	203.106	[M+H]+	C11H13N3O	A	174300	146180	191970	142620	192940	77017	165470	145980	92213	21222	142370	116940	172670	172160	119030	127310	97544	119380	69882	134480	113780	97935	94229	90674	C00977	HMDB0013318	89366	20696-57-5	791437	-	--
MEDP0892	Catechol	Benzene and substituted derivatives	Phenolics	111.1	110.037	[M+H]+	C6H6O2	A	5715600	5852500	5859800	5874100	5801600	3663600	5321400	5611000	5982900	4934800	5732500	5734600	5517000	5953600	4815100	5581000	5851900	5769600	5329300	4942300	4656400	4951400	5104400	4889100	C00090	HMDB0000957	289	120-80-9	18135	282	ko01100
MEDP1001	Delta-Hexalactone	Aldehyde,Ketones,Esters	Esters	115.075	114.068	[M+H]+	C6H10O2	A	28121	26879	113100	192570	310380	170990	494590	136760	192090	72462	151580	488820	252540	204770	241900	36894	309730	202780	66030	92349	98229	101470	96258	100810	-	HMDB0000453	13204	823-22-3	589927	5442	--
MEDP1002	Acetylcholine	Alcohol and amines	Polyamines	146.117	145.11	[M+H]+	C7H15NO2	A	31424	40729	49242	214310	199710	145830	88294	66856	78905	66612	102470	48079	146700	148630	70930	31867	60684	111030	47128	39170	57702	61858	58262	72372	C01996	HMDB0000895	187	51-84-3	15355	57	ko00564,ko04024,ko04080,ko04721,ko04725,ko04742,ko04810,ko04911,ko04970,ko04971,ko04972,ko04976,ko05033
MEDP1003	Hydroxyphenylethylamine	Benzene and substituted derivatives	Benzene and substituted derivatives	120.082	137	[M+H]+	C8H11NO	A	1804000	1614100	993060	1138300	1041400	1153600	1120500	1020700	900480	621280	864550	924400	952700	955100	838940	789670	901130	1011800	743360	881960	831360	882550	834490	883820	-	HMDB0001065	165091	3217-93-4	16343	59	--
MEDP1005	β-Alanine	Amino acid and Its metabolomics	Amino acids	90.048	89.048	[M+H]+	C3H7NO2	A	754450	880740	898720	1351000	1769300	4341400	1167000	895620	1542700	1491400	832960	2012700	1578700	1229000	874520	1094100	1114700	1858300	1738300	545860	972050	716460	1490000	1718400	C00099	HMDB0000056	239	107-95-9	16958	5119	ko00240,ko00410,ko00640,ko00770,ko01100,ko04080,ko04974
MEDP1018	5'-Deoxyadenosine	Nucleotide And Its metabolomics	Nucleotide and Its metabolomics	252	251.102	[M+H]+	C10H13N5O3	B	9	25643	18402	46548	52575	191600	128730	62033	34312	89528	9	42373	72209	26444	82719	24956	70274	34168	68094	47348	40502	43423	39229	42381	-	HMDB0001983	439182	4754-39-6	17319	-	--
MEDP1020	4-Hydroxyhippurate	Amino acid and Its metabolomics	Amino acid derivatives	196.05	195.053	[M+H]+	C9H9NO4	A	397440	370200	440280	531150	276740	929890	451540	700460	435140	313690	373780	124010	687130	227510	452710	301100	198640	388440	955530	449460	453320	461680	457920	442610	-	HMDB0013678	151012	2482-25-9	71018	-	--
MEDP1023	Tryptophan glutamic acid	Amino acid and Its metabolomics	Small Peptide	334.13	333.132	[M+H]+	C16H19N3O5	A	22517	19351	20474	3213.8	21024	34471	36313	32850	19266	28245	20110	19030	23038	19814	22258	18064	20346	14670	13707	19992	20340	18667	15342	18738	-	HMDB0029082	3634442	36099-95-3	-	-	--
MEDP1024	Valyl-leucine	Amino acid and Its metabolomics	Small Peptide	231.161	230.163	[M+H]+	C11H22N2O3	B	24954	17693	15908	4932.3	10549	38550	30668	22499	20782	13732	9989.2	21773	14644	24101	8513.9	11005	18422	10482	9181.8	22300	22221	20441	20147	20734	-	HMDB0029131	352039	22906-55-4	-	-	--
MEDP1025	L-Valyl-L-phenylalanine	Amino acid and Its metabolomics	Amino acid derivatives	265.145	264.147	[M+H]+	C14H20N2O3	B	25330	17332	8104.2	3779.7	11828	32813	6619.3	14495	10737	4719.4	5377.4	4507.5	13125	24625	8141.1	5516	6008.6	7260	2504.7	9834.9	9132.5	8551.2	9258.5	9871.5	-	HMDB0029134	6993120	3918-92-1	-	-	--
MEDP1028	2-Methylpyrazine	Heterocyclic compounds	Heterocyclic compounds	141.1	94.0531	[M+H]+	C5H6N2	B	33871	24929	68933	70987	47339	9997.1	41649	32552	41959	28247	59784	47659	39633	38196	29517	32902	28740	42671	35520	46825	56053	32587	39942	38492	-	HMDB0033112	7976	109-08-0	-	-	--
MEDP1031	Phenethyl alcohol	Benzene and substituted derivatives	Benzene and substituted derivatives	105.1	122.073	[M-H2O+H]+	C8H10O	A	12875000	11974000	7095700	8765700	7845700	7349200	6833300	7618400	6925600	4759800	6450200	6138800	7481000	7863600	7057000	5944900	6450900	7420700	6827200	4011800	4190900	6080400	6066200	6258300	C05853	HMDB0033944	6054	60-12-8	49000	-	ko00360
MEDP1033	Benzaldehyde	Benzene and substituted derivatives	Benzene and substituted derivatives	107.048	106.042	[M+H]+	C7H6O	A	6914800	6446500	4047500	4509900	4555800	4599900	4518800	4103200	3585700	2556900	3611400	3864800	4089800	4016200	3543600	3147500	3815200	3852400	3321000	3539400	3368100	3428200	3567900	3595800	C00193	HMDB0006115	240	100-52-7	17169	-	--
MEDP1045	Biliverdin	Tryptamines,Cholines,Pigments	Pigments	583.2	582.248	[M+H]+	C33H34N4O6	A	34217	38538	56125	35807	67404	57973	40736	26669	53954	20927	31965	128030	58808	113430	80542	15193	64419	73566	50677	32871	35952	36525	40033	39484	C00500	HMDB0001008	5280353	114-25-0	17033	5938	ko00860,ko01100
MEDP1052	N, N-diacetyl-O-methylhydroxylamine	Alcohol and amines	Polyamines	132.058	131.058	[M+H]+	C5H9NO3	A	5791600	5720600	5933300	5190000	5584600	9146300	7783400	6699200	5300600	2747000	5337000	4232300	7167300	6536800	4485300	5936800	6055600	5623100	4834600	5058600	4737600	4743500	4633200	5258600	-	-	538412	128459-09-6	-	-	--
MEDP1061	DL-O-tyrosine	Amino acid and Its metabolomics	Amino acids	166.085	165.079	[M+H]+	C9H11NO2	A	25667000	24151000	12612000	15742000	13187000	15062000	14795000	13581000	12007000	8108400	11367000	12018000	12541000	12167000	11535000	11117000	11384000	12870000	10670000	10985000	11557000	11403000	11475000	11155000	C02057	HMDB0006050	994	150-30-1	91038	-	--
MEDP1063	Indole-5-carboxylic acid	Heterocyclic compounds	Indole and Its derivatives	162.045	161.048	[M+H]+	C9H7NO2	A	54797	58417	45315	45584	104410	124340	151570	28846	65881	131830	58770	64180	50882	99372	46472	69427	65039	67794	130560	74930	78535	77239	79227	69063	-	-	74280	1670-81-1	-	-	--
MEDP1064	9-Fluorenol	Alcohol and amines	Alcohols	183.077	182.073	[M+H]+	C13H10O	A	450240	446880	403720	397420	393980	338730	426930	405820	402700	396730	445540	387340	400430	395300	387640	440100	428520	437800	407470	295540	316750	308780	314330	345190	-	HMDB0059803	74318	1689-64-1	16904	-	--
MEDP1072	7-methylguanosine	Nucleotide And Its metabolomics	Nucleotide and Its metabolomics	298.1	297.107	[M+H]+	C11H15N5O5	A	298860	305700	192700	408060	256240	625340	474240	435500	286730	366140	315050	486300	319530	245480	544560	282110	378800	287360	334000	292560	362230	355030	433810	365920	-	HMDB0001107	135445750	20244-86-4	20794	6008	--
MEDP1073	6-O-methylguanine	Nucleotide And Its metabolomics	Nucleotide and Its metabolomics	166.063	165.065	[M+H]+	C6H7N5O	A	134210	142240	99099	145570	151270	240890	186820	146090	125630	167440	147240	129610	135450	105220	209250	107800	173740	128010	162680	133280	111780	120000	138280	150010	-	-	65275	20535-83-5	-	-	--
MEDP1076	Kojibiose	Others	Others	325.111	342.116	[M-H2O+H]+	C12H22O11	A	55596	83447	19969	28505	18513	92735	19453	59926	30749	80557	78830	18082	33180	33586	44730	163120	50747	40378	39149	100560	110350	94344	67652	53253	C19632	HMDB0011742	164939	2140-29-6	33020	-	--
MEDP1077	2'-O-methyladenosine	Nucleotide And Its metabolomics	Nucleotide and Its metabolomics	348.1	281.112	[M+H]+	C11H15N5O4	B	2683900	1872700	254100	622830	314820	3071600	869130	2520800	3912600	2518800	330860	314480	1274200	429950	208380	600970	727280	343230	426650	1553300	1653700	1247100	1321000	1200900	C04779	HMDB0004326	102213	2140-79-6	119928	-	--
MEDP1083	Oxypurinol	Nucleotide And Its metabolomics	Nucleotide and Its metabolomics	153	152.033	[M+H]+	C5H4N4O2	A	672200	927610	194840	750850	284110	697410	532670	316140	259330	455540	247340	292520	408100	243880	650200	249230	414120	101550	844760	268060	281730	348980	335890	364820	C07599	HMDB0000786	135398752	2465-59-0	28315	5752	--
MEDP1084	Dodecylcarnitine	FA	CAR	344.271	343.272	[M+H]+	C19H37NO4	A	30045	27851	165570	273030	263210	1027200	505710	110460	175850	162800	386910	521550	227760	285680	315900	39488	480080	176400	130220	128380	142670	135690	138070	138620	-	-	168381	25518-54-1	-	-	--
MEDP1087	MG (18: 2 (9Z, 12Z) / 0: 0/0: 0) [rac]	GL	MG	337.3	354.277	[M-H2O+H]+	C21H38O4	A	213850	300720	322550	199710	285940	153180	121040	213410	176600	249290	217820	180360	170240	210620	145400	249430	274980	316760	462970	228870	259540	165620	177860	195200	-	-	5283469	26545-74-4	-	-	--
MEDP1093	Allopurinol	Nucleotide And Its metabolomics	Nucleotide and Its metabolomics	137.048	136.038	[M+H]+	C5H4N4O	A	9	197750	9	1450700	9	232200	445410	531670	409960	786400	9	9	1468100	9	797130	215580	378530	9	217760	316300	305670	235700	279430	253530	-	HMDB0014581	135401907	315-30-0	40279	-	--
MEDP1096	1,2-dodecanoyl PC	GP	PC	548.4	548.353	[M-H2O+H]+	C28H56NO8P	B	1030500	1026000	1504600	1044100	1502200	503490	1013800	1322300	955930	645750	1176000	1261400	777170	638780	997850	1325800	1010800	1342700	1813200	1985200	2031200	2074400	2129300	2144700	-	-	16219892	3436-44-0	-	-	--
MEDP1102	Decanoyl L-Carnitine	FA	CAR	316.238	315.241	[M+H]+	C17H33NO4	A	298880	278580	2057800	2586100	3373400	12621000	3858900	1666300	1933600	1530000	6346600	6595600	4211000	3777500	3851400	350820	5368800	1956100	1436900	1616300	1678300	1506500	1617400	1651300	-	-	11953821	3992-45-8	-	-	--
MEDP1106	Lithocholic acid	Bile acids	Bile acids	359.295	376.298	[M-H2O+H]+	C24H40O3	A	323710	283610	104100	92462	115460	2778900	63754	18639	22293	86839	22727	34395	6788.8	66646	21917	16601	24775	381650	79774	238890	172500	168980	185250	169290	C03990	HMDB0000761	9903	434-13-9	16325	209	ko04976
MEDP1112	(-)-Norepinephrine	Hormones and hormone related compunds	Hormones and hormone related compunds	273.075	272.068	[M+H]+	C15H12O5	B	21181	16765	20186	9	6043.8	9	11115	6907.5	9	9	9	9	7712.3	8912	9	9111	5366.9	5466.6	8455	9861.3	13176	9207.3	8310.2	8470.2	C00509	-	439246	480-41-1	-	-	ko01100
MEDP1120	Estrone	Hormones and hormone related compunds	Hormones and hormone related compunds	271.159	270.162	[M+H]+	C18H22O2	A	251230	178100	176010	151850	301060	397560	174810	65670	170590	238590	121530	53138	140180	9	195630	149920	53232	22054	82723	221510	218140	201370	204430	199870	C00468	HMDB0000145	264	53-16-7	17263	264	ko00140,ko01100,ko04913,ko04917
MEDP1123	D-positive Turanose	Others	Others	325.111	342.116	[M-H2O+H]+	C12H22O11	B	55596	83447	19969	28505	18513	92735	19453	59926	30749	80557	78830	18082	33180	33586	44730	163120	50747	40378	39149	100560	110350	94344	67652	53253	C19636	-	54301978	547-25-1	-	-	--
MEDP1126	(R)-(-)-2-phenylglycine	Amino acid and Its metabolomics	Amino acid derivatives	120.073	137.084	[M-H2O+H]+	C8H11NO	A	24949000	23601000	14870000	19190000	15763000	17233000	14795000	14990000	12808000	8971600	12796000	13577000	14880000	14667000	13057000	11793000	13849000	14678000	11825000	12323000	12801000	13303000	13767000	13492000	-	-	2724025	56613-80-0	-	-	--
MEDP1127	1-acetylindole	Heterocyclic compounds	Indole and Its derivatives	160.1	159.068	[M+H]+	C10H9NO	A	333260	335800	402110	356420	408880	195400	356300	334080	229570	94885	323880	285010	387110	351650	272960	280460	229850	259020	216500	285160	248260	284870	237060	241060	-	-	68470	576-15-8	-	-	--
MEDP1132	3-Carboxypropyltrimethylammonium	Organic acid And Its derivatives	Organicacid and Its derivatives	146.117	145.11	[M+H]+	C7H15NO2	A	31424	40729	49242	214310	199710	145830	88294	66856	78905	66612	102470	48079	146700	148630	70930	31867	60684	111030	47128	39170	57702	61858	58262	72372	-	-	22620	6249-56-5	-	-	--
MEDP1144	L-Isoleucine	Amino acid and Its metabolomics	Amino acids	132.092	131.095	[M+H]+	C6H13NO2	B	105030000	87634000	92450000	87246000	84381000	135340000	119800000	114930000	82419000	42758000	92231000	64783000	117370000	92995000	74468000	92644000	99127000	99021000	83272000	75746000	78031000	71516000	71838000	77127000	C00407	HMDB0000172	6306	73-32-5	17191	5193	ko00280,ko00290,ko00970,ko01100,ko01210,ko01230,ko02010,ko04974,ko04978,ko05131,ko05230
MEDP1160	PE (18: 1 (9Z) / 0: 0)	GP	PE	480.3	479.301	[M+H]+	C23H46NO7P	B	14258000	14704000	10498000	8498000	10527000	4999900	8226600	9254200	7397700	7005000	5782300	7388500	7987800	8431600	8432000	12364000	9987200	15627000	22534000	12246000	12232000	13067000	13420000	11491000	-	-	9547071	89576-29-4	-	-	--
MEDP1161	Creatine phosphate	Nucleotide And Its metabolomics	Nucleotide and Its metabolomics	212.043	211.036	[M+H]+	C4H10N3O5P	A	41749	76925	104240	112410	64849	401590	146530	106970	22267	99081	641060	129370	201560	129770	359920	103680	117010	59467	49346	185930	92278	92961	203560	193840	C02305	HMDB0001511	587	67-07-2	17287	6288	ko00330,ko01100
MEDP1162	1-Methylguanine	Nucleotide And Its metabolomics	Nucleotide and Its metabolomics	166.071	165.065	[M+H]+	C6H7N5O	B	281980	286010	223870	373640	328350	562070	460460	359380	278010	379740	337570	312210	309810	270820	477180	258890	336130	249200	305060	267070	265990	296570	302270	339800	C04152	HMDB0003282	3778	938-85-2	21803	3778	--
MEDP1171	Butenoyl PAF	Others	Others	550.4	549.379	[M+H]+	C28H56NO7P	A	5161000	4580000	2272600	2316000	3376800	868650	2514300	3000400	1621500	2803500	1578700	2846000	2429000	3382800	3205100	2231800	2570000	3388400	4642100	4224500	3547600	3488800	3615100	3164400	-	-	45138381	-	-	-	--
MEDP1177	N-Methyl-α-aminoisobutyric acid	Amino acid and Its metabolomics	Amino acid derivatives	235.2	117.079	[2M+H]+	C5H11NO2	B	9245700	7985600	6013100	3145600	4679400	470370	1931000	6836500	2955100	3104900	3435800	3637400	4644200	4463300	1848000	3143200	7099400	4923600	3562400	4117400	5052700	4766900	4691500	3382000	-	HMDB0002141	75725	2566-34-9	134261	6508	--
MEDP1178	Methylamine	Alcohol and amines	Amines	141.1	140.106	[M+H]+	C6H12N4	A	757620	860560	837480	765990	747670	749080	832820	906400	922050	856960	806750	718830	783190	744950	881040	866980	817430	865190	805590	832080	762290	869300	720510	846970	C00218	HMDB0000164	6329	74-89-5	16830	3767	ko01100,ko01200
MEDP1183	N-Acetylcadaverine	Alcohol and amines	Polyamines	145.1	144.126	[M+H]+	C7H16N2O	B	475680	444920	367050	438380	428690	740260	568800	411370	401920	368860	381370	414070	430470	501060	364770	428300	503060	401860	509530	442720	471510	496220	483040	555280	-	HMDB0002284	189087	32343-73-0	88824	-	--
MEDP1194	Calcitriol	Alcohol and amines	Alcohols	417.3	416.329	[M+H]+	C27H44O3	A	86660	112660	67146	64082	40189	96736	54625	30983	57623	56892	52504	91010	55180	58002	54832	50708	55460	56813	61121	57462	45936	43294	50859	45784	C01673	HMDB0001903	5280453	32222-06-3	17823	6382	ko00100,ko01100,ko04928,ko04961,ko04978,ko05152
MEDP1196	Biotinamide	Alcohol and amines	Polyamines	244.108	243.104	[M+H]+	C10H17N3O2S	A	271140	267170	199890	205740	414450	621800	420260	259650	159430	169630	71717	142600	310510	154610	353070	154700	260250	217200	201770	174720	197460	156950	173420	166430	C01893	HMDB0001458	5006	6929-42-6	16615	6255	--
MEDP1203	(1R, 6S) -6-amino-5-oxocyclohexyl-2-ene-1-carboxylic acid ester	Aldehyde,Ketones,Esters	Esters	156.1	155.058	[M+H]+	C7H9NO3	A	852670	880420	2209700	1583400	1460000	1865900	1170000	932510	1002700	1012200	2260300	1164300	1778100	1032300	930410	958120	1284000	1195200	1349300	2254600	1755700	1224400	1282200	1388500	C19831	-	49852389	-	-	-	ko01100
MEDP1211	N-acetylpyrrolidine	Heterocyclic compounds	Heterocyclic compounds	114.066	113.084	[M+H]+	C6H11NO	A	368720	292460	521320	472110	491500	1918000	690670	609660	297930	377850	503290	438410	556900	261220	1006600	226220	562960	327080	274780	541100	563080	461670	321010	281390	-	-	77650	4030-18-6	-	-	--
MEDP1212	1,3-Dicyclohexylurea	Alcohol and amines	Polyamines	225.196	224.189	[M+H]+	C13H24N2O	A	257880	269920	237690	254950	250730	240420	254880	271870	261690	266070	282910	271120	264570	249590	260740	255270	262140	259940	255860	262080	261380	253620	288960	279890	-	-	4277	2387-23-7	-	-	--
MEDP1221	2-O-methyl PAF C-16	GP	LPC	496.3	495.369	[M+H]+	C25H54NO6P	A	42851000	38365000	32185000	33393000	32140000	25560000	28483000	30129000	24162000	31467000	29967000	27609000	24844000	28845000	27870000	27816000	31432000	35784000	34698000	36394000	32784000	30993000	31946000	26331000	-	-	-	-	-	-	--
MEDP1228	Heterodendrin	Others	Others	262.128	261.121	[M+H]+	C11H19NO6	A	398480	419110	710550	849940	1127500	2982800	638210	1294400	447780	450460	653730	476840	912140	404780	1160400	369370	591000	332080	889430	540660	534580	586500	612640	623450	C08332	-	10530	66465-22-3	-	-	--
MEDP1231	Folic acid	Organic acid And Its derivatives	Organicacid and Its derivatives	474.2	473.166	[M+H]+	C20H23N7O7	B	28627	26688	17910	34052	49143	49316	43548	32659	104590	62285	22595	47020	32727	35148	51771	57563	86804	38816	65125	23626	32502	28017	29870	28072	C00504	HMDB0000121	6037	59-30-3	27470	246	ko00670,ko00790,ko01100,ko01523,ko04976,ko04977
MEDP1234	Dopaquinone	Benzene and substituted derivatives	Benzene and substituted derivatives	196.06	195.053	[M+H]+	C9H9NO4	B	109490	105290	125010	156640	81229	263280	117460	198540	127460	90559	107880	39223	189200	59778	136540	91018	56279	106580	267460	149070	113570	118520	118400	121360	C00822	HMDB0001229	439316	4430-97-1	16852	354	ko00350,ko01100
MEDP1235	Di-n-propyl phthalate	Aldehyde,Ketones,Esters	Esters	251.128	250.12	[M+H]+	C14H18O4	B	681950	635280	626520	1415100	1636000	3613100	1574100	884300	387410	499660	1178400	757260	1048700	793610	1335300	398610	968500	992300	549670	647660	577300	557400	546750	571750	C14469	-	17395469	131-16-8	-	-	--
MEDP1238	Coniferyl acetate	Aldehyde,Ketones,Esters	Esters	223.097	222.089	[M+H]+	C12H14O4	B	42730000	40600000	50295000	59658000	79231000	61895000	82260000	56731000	28569000	48462000	31117000	49321000	79714000	42340000	44778000	25572000	54977000	54080000	57645000	25227000	24589000	24267000	24678000	23838000	C20225	-	12835430	94930-81-1	-	-	--
MEDP1241	5-Hydroxy-2-oxo-4-ureido-2,5-dihydro-1H-imidazole-5-carboxylic acid ester	Organic acid And Its derivatives	Organicacid and Its derivatives	203	202.034	[M+H]+	C5H6N4O5	A	1533200	1574900	2105100	1801500	1099300	3576300	2351300	1368300	1353100	958660	993560	1212200	1663300	1479000	1535100	1137600	2367400	2004800	1656900	1409200	1536400	1898500	1346800	2183400	C12248	-	443736	-	-	-	ko00230,ko01100
MEDP1242	4-tert-butylbenzoic acid	Benzene and substituted derivatives	Phenolic acids	179.106	178.099	[M+H]+	C11H14O2	B	854480	755410	678900	742130	741200	702850	635130	699620	717390	721100	715770	681020	645360	624250	550720	757360	702320	709070	688720	65644	69262	50994	56474	64518	C14535	-	17395535	98-73-7	-	-	--
MEDP1247	1-deoxyvaleric acid	Organic acid And Its derivatives	Organicacid and Its derivatives	235.2	234.162	[M+H]+	C15H22O2	A	1555300	1840600	1750700	1648600	1529500	1593700	1595000	1546900	1656500	1373800	1357700	1354600	1474900	1436700	1314600	1537000	1443900	1459400	1349300	1638000	1347600	1219000	1402400	1262200	C20404	-	71448993	-	-	-	ko01100
MEDP1251	2-Mercaptobenzothiazole	Heterocyclic compounds	Heterocyclic compounds	167.994	166.986	[M+H]+	C7H5NS2	B	985910	1645000	1228500	1244700	491020	1012700	797350	1069100	1342000	1190900	1325100	1473200	1860000	361100	733160	793750	998280	477470	941790	898550	852860	943820	911040	886060	C14437	-	17395437	149-30-4	-	-	--
MEDP1255	Urobilin	Tryptamines,Cholines,Pigments	Pigments	591.3	590.31	[M+H]+	C33H42N4O6	A	6879.5	13600	131150	3669.1	14491	184920	20446	4133.5	5863.3	1978.1	14907	12367	2829.4	1782.4	43726	1976.8	10321	14542	59724	13481	13691	15351	17931	15313	C05794	-	8089	1856-98-0	-	-	ko00860
MEDP1260	Menadione-9	Benzene and substituted derivatives	Benzene and substituted derivatives	785.6	784.616	[M+H]+	C56H80O2	A	15664	37051	65156	9	1216.5	3628700	564.94	9	9	9	9	9	9	9	9	9	9	2186.6	6316.9	23766	31053	26023	26622	19755	C21526	-	6289935	523-39-7	-	-	--
MEDP1271	2-Ethylhexyl phthalate	Aldehyde,Ketones,Esters	Esters	279.2	278.152	[M+H]+	C16H22O4	B	3010400	2445700	2700200	2738200	2506500	2217300	2644000	2618400	2357400	2227900	2287700	2419400	2972100	1837100	2224600	2709200	2988600	2441900	2834600	2237200	1971500	3040700	1918500	2249100	C03343	-	20393	4376-20-9	-	-	--
MEDP1272	20,26-dihydroxyecdysone	Hormones and hormone related compunds	Hormones and hormone related compunds	497.3	496.304	[M+H]+	C27H44O8	A	57203000	51282000	43193000	44455000	42845000	33887000	37606000	39611000	31791000	39425000	40067000	37291000	32747000	37556000	36795000	38897000	42255000	48459000	46876000	43623000	40513000	41897000	41422000	40510000	C16500	-	47205796	19458-46-9	-	-	ko00981
MEDP1273	10-deoxyformamycin	Others	Others	454.3	453.309	[M+H]+	C25H43NO6	A	38911000	32046000	25299000	27292000	24570000	20319000	18078000	24592000	14732000	20432000	28033000	19312000	15962000	17888000	23792000	30051000	23753000	29391000	39409000	24398000	19423000	17848000	19878000	17452000	C11994	-	14155	11091-33-1	-	-	ko01100
MEDP1276	Guanine	Nucleotide And Its metabolomics	Nucleotide and Its metabolomics	152.056	151.049	[M+H]+	C5H5N5O	A	8354.3	30307	27452	47652	22100	35459	79454	47718	68298	59170	34574	40555	77577	34059	60052	42930	26785	19119	16127	36828	37137	38164	25689	25088	C00242	HMDB0000132	764	73-40-5	16235	315	ko00230,ko01100
MEDP1288	Chrysophanol	Benzene and substituted derivatives	Benzene and substituted derivatives	255.056	254.058	[M+H]+	C15H10O4	A	89488	91532	30890	152510	81509	1533000	60766	237560	148030	1069000	200930	17291	54522	379090	174780	56889	177200	23022	57022	127010	128050	117570	140800	120030	C10315	HMDB0030670	10208	481-74-3	3687	-	--
MEDP1289	Hexanoylcarnitine	FA	CAR	260.176	259.178	[M+H]+	C13H25NO4	A	250150	215970	700950	834350	1308000	3283400	1529000	764210	655320	683450	1180700	2101100	1318800	1267300	1297200	228310	1314400	1356800	719710	952940	848820	951390	909830	887180	-	HMDB0000705	6426853	6418-78-6	70749	5673	--
MEDP1298	Pregnanetriol	Alcohol and amines	Alcohols	337.273	336.266	[M+H]+	C21H36O3	A	805300	876100	640930	474660	656990	316030	444140	707090	446230	512840	556660	340640	600230	561610	320840	541680	419140	1271400	1305800	410410	431080	668570	492460	581700	C14680	-	101967	1098-45-9	-	-	--
MEDP1314	Monoisobutyl phthalate	Aldehyde,Ketones,Esters	Esters	223.095	222.089	[M+H]+	C12H14O4	B	66424	52682	64479	55150	62731	61974	58905	81910	69667	62374	63804	60084	83337	60863	56584	71815	54477	55845	54955	59637	65048	79642	65798	67827	-	-	92272	30833-53-5	-	-	--
MEDP1316	MAG(16:1)isomer	GL	MG	331.274	330.304	[M+H]+	C19H38O4	B	85092	119160	108640	74184	71130	76424	73691	88750	52994	80483	60138	49960	52592	60971	45241	61624	53983	61075	55434	76375	44985	42079	29717	42839	-	-	-	-	-	-	--
MEDP1317	MAG(16:1)	GL	MG	331.274	330.304	[M+H]+	C19H38O4	B	85092	119160	108640	74184	71130	76424	73691	88750	52994	80483	60138	49960	52592	60971	45241	61624	53983	61075	55434	76375	44985	42079	29717	42839	-	-	-	-	-	-	--
MEDP1318	LysoPC 22:4 (2n isomer1)	GP	LPC	572.363	572.363	[M+H]+	C30H55NO7P	A	1216800	1234900	1123500	1047300	1296300	502450	688570	826240	610040	642780	934170	1588900	576310	1232200	1330200	1540700	1025000	1206000	1359700	3549200	3180800	3392000	3702600	3533300	-	-	-	-	-	-	--
MEDP1319	LysoPC 22:4	GP	LPC	572.363	572.363	[M+H]+	C30H55NO7P	A	1216800	1234900	1123500	1047300	1296300	502450	688570	826240	610040	642780	934170	1588900	576310	1232200	1330200	1540700	1025000	1206000	1359700	3549200	3180800	3392000	3702600	3533300	-	-	-	-	-	-	--
MEDP1320	LysoPC 22:5 (2n isomer3)	GP	LPC	570.347	570.357	[M+H]+	C30H53NO7P	A	1095500	997250	1141800	850920	718780	448740	554080	761060	526900	608930	963670	1341700	611950	1170000	1042000	1532600	865730	1036400	1074300	4319100	3934800	4169600	4245600	4254800	-	-	-	-	-	-	--
MEDP1321	LysoPC 22:5 (2n isomer2)	GP	LPC	570.347	570.357	[M+H]+	C30H53NO7P	A	1095500	997250	1141800	850920	718780	448740	554080	761060	526900	608930	963670	1341700	611950	1170000	1042000	1532600	865730	1036400	1074300	4319100	3934800	4169600	4245600	4254800	-	-	-	-	-	-	--
MEDP1322	LysoPC 22:5 (2n isomer1)	GP	LPC	570.347	570.357	[M+H]+	C30H53NO7P	A	1106900	976820	1057300	830460	764890	423890	545370	851850	535220	671270	952600	1363200	621220	1181500	990740	1428000	849780	1006400	1111800	4462200	4157100	4214600	4309300	4600100	-	-	-	-	-	-	--
MEDP1325	LysoPC 22:6	GP	LPC	568.33	568.33	[M+H]+	C30H51NO7P	A	95853000	97401000	102710000	112070000	100560000	83408000	79155000	96776000	71164000	75037000	125680000	121340000	88915000	122590000	119640000	91560000	96721000	118640000	108010000	44578000	39938000	42095000	43784000	44917000	-	-	-	-	-	-	--
MEDP1326	LysoPC 20:1(2n isomer)	GP	LPC	550.37	550.387	[M+H]+	C28H57NO7P	A	3055300	2691900	1363300	1530300	2033200	560000	1594100	1772300	1053600	1674900	937720	1695900	1554600	2032900	1947500	1489500	1682700	2050100	2791600	2558600	2136300	2018200	2136300	2080900	-	-	-	-	-	-	--
MEDP1328	LysoPC 20:2(2n isomer2)	GP	LPC	548.362	548.371	[M+H]+	C28H55NO7P	A	16292000	16894000	18590000	9109700	12054000	2755700	9758300	15550000	7237700	10216000	6725300	12821000	7993000	8144100	11929000	17428000	7453800	12817000	19628000	17287000	15623000	17044000	16671000	16406000	-	-	-	-	-	-	--
MEDP1330	LysoPC 20:2(2n isomer1)	GP	LPC	548.362	548.371	[M+H]+	C28H55NO7P	A	16292000	16894000	18590000	9109700	12054000	2755700	9758300	15550000	7237700	10216000	6725300	12821000	7993000	8144100	11929000	17428000	7453800	12817000	19628000	17287000	15623000	17044000	16671000	16406000	-	-	-	-	-	-	--
MEDP1331	LysoPC 20:3(2n isomer)	GP	LPC	546.346	546.355	[M+H]+	C28H53NO7P	A	20106000	20674000	29237000	22084000	24697000	8705000	16160000	26113000	18609000	12949000	20914000	24293000	14029000	12579000	18489000	24476000	18104000	25624000	32387000	35147000	32255000	34871000	34352000	36579000	-	-	-	-	-	-	--
MEDP1332	LysoPC 20:3	GP	LPC	546.346	546.355	[M+H]+	C28H53NO7P	A	20106000	20674000	29237000	22084000	24697000	8705000	16160000	26113000	18609000	12949000	20914000	24293000	14029000	12579000	18489000	24476000	18104000	25624000	32387000	35147000	32255000	34871000	34352000	36579000	-	-	-	-	-	-	--
MEDP1333	LysoPC 20:4(2n isomer)	GP	LPC	544.331	544.331	[M+H]+	C28H51NO7P	A	18842000	18418000	17643000	25091000	22372000	14235000	17239000	18678000	16256000	10653000	27905000	17885000	15238000	21480000	22124000	18605000	20149000	26004000	21709000	21646000	22014000	20756000	21026000	21247000	-	-	-	-	-	-	--
MEDP1334	LysoPC 20:4	GP	LPC	544.331	544.331	[M+H]+	C28H51NO7P	A	18842000	18418000	17643000	25091000	22372000	14235000	17239000	18678000	16256000	10653000	27905000	17885000	15238000	21480000	22124000	18605000	20149000	26004000	21709000	21646000	22014000	20756000	21026000	21247000	-	-	-	-	-	-	--
MEDP1335	LysoPC 20:5	GP	LPC	542.316	542.316	[M+H]+	C28H49NO7P	A	41140000	40151000	46611000	44630000	51848000	37726000	52346000	41023000	38776000	26367000	69800000	32489000	37936000	33949000	42515000	30839000	41535000	63498000	61814000	15231000	15462000	15557000	15896000	16214000	-	-	-	-	-	-	--
MEDP1336	LysoPC 20:5(2n isomer)	GP	LPC	542.316	542.316	[M+H]+	C28H49NO7P	A	82433000	79357000	92629000	77261000	98707000	59492000	90277000	75262000	61211000	42479000	124670000	56880000	62575000	61876000	76979000	56547000	71151000	124300000	112070000	24067000	26706000	26464000	26094000	26207000	-	-	-	-	-	-	--
MEDP1337	LysoPC 18:0(2n isomer)	GP	LPC	524.363	524.371	[M+H]+	C26H55NO7P	A	194920000	183110000	161260000	145660000	163440000	74067000	154700000	138990000	102790000	156730000	112650000	138270000	130060000	150020000	167030000	118870000	140770000	175510000	194570000	157900000	136430000	133370000	139160000	129020000	-	-	-	-	-	-	--
MEDP1339	LysoPC 18:1(2n isomer)	GP	LPC	522.347	522.355	[M+H]+	C26H53NO7P	A	95627000	88329000	82337000	59134000	66259000	30298000	62574000	74369000	49403000	73778000	63185000	72302000	54813000	70442000	62495000	73416000	80032000	98846000	117300000	88795000	76566000	79320000	76594000	72150000	-	-	-	-	-	-	--
MEDP1341	LysoPC 18:2(2n isomer1)	GP	LPC	520.33	520.34	[M+H]+	C26H51NO7P	A	45954000	46131000	43201000	33742000	42019000	20517000	38198000	39361000	31931000	33474000	33603000	35350000	32232000	39504000	32690000	33425000	41901000	51510000	47595000	37597000	34028000	34938000	32777000	34312000	-	-	-	-	-	-	--
MEDP1343	LysoPC 18:3(2n isomer3)	GP	LPC	519.332	518.324	[M+H]+	C26H49NO7P	B	60975	55016	72709	60171	61267	48660	57395	48150	41033	52770	38140	39473	40045	42784	35982	69771	54415	47741	50324	71677	41733	57027	64282	46453	-	-	-	-	-	-	--
MEDP1345	LysoPC 18:3(2n isomer2)	GP	LPC	518.316	518.324	[M+H]+	C26H49NO7P	A	6243600	5911900	8187600	3239500	4548000	1993300	5277600	4467100	3349600	3643500	3749000	5548600	3434500	3000800	3239500	6267400	5027500	6130000	8213400	3631800	3637600	3869600	3863200	3897100	-	-	-	-	-	-	--
MEDP1346	LysoPC 16:0(2n isomer)	GP	LPC	496.331	496.34	[M+H]+	C24H51NO7P	A	42264000	35178000	31890000	33755000	30963000	25342000	26610000	28778000	24775000	31113000	29700000	27076000	25006000	30121000	28010000	28084000	31960000	35177000	33701000	33794000	28929000	29392000	27768000	28880000	-	-	-	-	-	-	--
MEDP1348	LysoPC 16:1(2n isomer)	GP	LPC	494.315	494.324	[M+H]+	C24H49NO7P	A	3764100	3359300	3443100	2235700	3071600	2474100	2979600	5020900	3184500	3425000	2141800	4164100	3712400	2958500	3134800	4170800	3593800	4190700	5734400	4567600	4578300	4396700	4458200	4183700	-	-	-	-	-	-	--
MEDP1360	Mycosporine glycine	Amino acid and Its metabolomics	Amino acid derivatives	246.1	245.09	[M+H]+	C10H15NO6	B	28812	26061	8712.4	18650	12566	27694	71817	61936	7625	7612.4	7607.7	18644	16499	28280	48948	48928	34936	22299	46286	21654	30165	37013	30397	27908	-	-	14444486	65318-21-0	-	-	--
MEDP1385	Carnitine C17:1:DC	FA	CAR	442.4	442.353	[M+H]+	C24H43NO6	B	5707.6	9	33673	77762	50355	63664	92619	20410	49638	39700	64269	96139	54178	86173	43785	7532.7	97334	59455	44887	25278	27707	28188	26367	30316	-	-	-	-	-	-	--
MEDP1386	Carnitine C18:2-OH	FA	CAR	440.337	440.337	[M+H]+	C25H45NO5	B	7414.7	8623	39922	71669	100540	87114	165520	27985	39309	35257	52625	125960	74996	92423	72579	8236.2	105230	79747	54108	33874	35229	34572	34418	33855	-	-	-	-	-	-	--
MEDP1389	Carnitine C18:0	FA	CAR	428.337	428.337	[M+H]+	C25H49NO4	B	173000	185570	478340	857430	397650	544830	406110	291540	505910	426280	757550	540220	406990	532390	319080	89538	769220	669630	407650	306520	245430	242740	236390	259900	-	-	-	-	-	-	--
MEDP1394	Carnitine C15:DC	FA	CAR	416.339	416.339	[M+H]+	C22H41NO6	B	10571	7660.7	45515	74671	55692	85457	89366	29766	39278	42003	68192	90842	55948	103080	44914	13652	132350	70474	40979	32901	29328	33929	33030	30233	-	-	-	-	-	-	--
MEDP1400	Carnitine C16:3	FA	CAR	394.295	394.295	[M+H]+	C23H39NO4	B	19373	18622	76595	68908	100200	133490	106580	56135	82745	63966	119650	132930	76172	74405	150060	24441	118120	64329	49664	52661	53448	62667	51461	56336	-	-	-	-	-	-	--
MEDP1401	Carnitine C14-OH	FA	CAR	388.307	388.307	[M+H]+	C21H41NO5	B	21133	25009	84369	127200	126920	216410	203590	66319	84966	82574	120620	175560	101100	119970	113760	22715	218240	92202	57745	51039	56578	62553	55262	63282	-	-	-	-	-	-	--
MEDP1403	Carnitine C15:1	FA	CAR	384.311	384.311	[M+H]+	C22H41NO4	B	23445	23969	103440	114400	128160	173670	141360	100340	75232	39231	146510	129100	120740	135590	131440	22619	136920	112220	43335	40639	45979	35950	41665	46359	-	-	-	-	-	-	--
MEDP1404	Carnitine C14:2-OH	FA	CAR	384.274	384.274	[M+H]+	C21H37NO5	B	11752	10354	109500	119650	249790	347760	447100	73823	149270	68157	139540	316240	167680	108320	214140	10244	257200	114990	67903	77856	80942	76676	71212	67999	-	-	-	-	-	-	--
MEDP1406	Carnitine C14:1	FA	CAR	370.297	370.297	[M+H]+	C21H39NO4	B	80075	91655	684810	967110	955750	2547300	1494600	360950	704210	752290	1564100	1817300	829560	864840	1066300	122880	1255300	750420	547510	499400	469640	515130	513400	513630	-	-	-	-	-	-	--
MEDP1407	Carnitine C14:2	FA	CAR	368.279	368.279	[M+H]+	C21H37NO4	B	155480	165150	1253100	1296300	1655400	4035600	2608000	666390	957040	798500	1351600	2552100	1539600	1264300	2425400	150660	1317500	923500	982150	739830	669970	750670	731120	752580	-	-	-	-	-	-	--
MEDP1408	Carnitine C14:3	FA	CAR	366.264	366.264	[M+H]+	C21H35NO4	B	9623.2	9222.4	106350	81870	166810	264150	116630	56913	86034	30329	92334	111420	86743	140520	118700	9672.6	122860	101150	49623	48358	44953	42956	48470	47629	-	-	-	-	-	-	--
MEDP1409	Carnitine C12-OH	FA	CAR	360.3	360.276	[M+H]+	C19H37NO5	B	9	9	89855	182740	264400	636210	472540	88495	178130	136460	278710	404470	208940	192580	270630	36410	402290	126940	86589	99068	106150	109490	117440	96315	-	-	-	-	-	-	--
MEDP1410	Carnitine C11:DC	FA	CAR	360.3	360.276	[M+H]+	C18H33NO6	B	9	9	122320	158380	237090	611540	470970	108560	198550	142460	280920	436310	230170	190760	289320	9	416690	137280	93819	105750	112240	117700	103470	94326	-	-	-	-	-	-	--
MEDP1411	Carnitine C13:0	FA	CAR	358.259	358.259	[M+H]+	C20H39NO4	B	500810	456620	3035200	3759500	4181200	5716700	4957000	2541100	1473100	894890	2889200	4245400	2525200	2403000	3359100	536180	3512200	2469000	838310	935570	953130	943810	993680	1024400	-	-	-	-	-	-	--
MEDP1412	Carnitine C13:1	FA	CAR	356.279	356.279	[M+H]+	C20H37NO4	A	126630	111100	412360	394210	692300	2499700	514980	500670	303420	180550	630210	446420	379240	486670	456410	72862	499490	338700	131530	245760	249480	267160	274380	265080	-	-	-	-	-	-	--
MEDP1414	Carnitine C12:1	FA	CAR	342.264	342.264	[M+H]+	C19H35NO4	B	9	9	414730	974520	871230	4075000	1184800	501900	730720	519530	1201000	1938100	1305900	1012800	1430300	9	1261700	487470	534940	470320	491620	499840	483920	526400	-	-	-	-	-	-	--
MEDP1415	Carnitine C9:DC	FA	CAR	332.2	332.2	[M+H]+	C16H29NO6	B	66956	69918	89752	43497	77840	392470	259340	63412	82603	44854	47243	133020	87023	52250	93867	27264	107430	54397	38274	73993	67714	72070	64780	65620	-	-	-	-	-	-	--
MEDP1418	Carnitine C11:1	FA	CAR	328.248	328.248	[M+H]+	C18H33NO4	B	74007	66743	364740	477360	750760	1024600	582930	477800	243480	270610	675540	729850	348910	406610	832500	120020	732430	442080	236370	217950	246500	237400	244800	270820	-	-	-	-	-	-	--
MEDP1419	Carnitine C10:0	FA	CAR	316.25	316.25	[M+H]+	C17H33NO4	A	325820	267000	2054000	2407800	3433900	12446000	3711900	1684200	2056000	1525000	6433600	6948400	4035700	3517300	3566800	318920	5046700	1889200	1406000	1552300	1591800	1589000	1585800	1608700	-	-	-	-	-	-	--
MEDP1422	Carnitine C8-OH	FA	CAR	304.2	304.2	[M+H]+	C15H29NO5	A	93592	95190	979360	1256700	2072200	4222100	3247900	656750	976200	829020	1414900	2890100	1269400	1051700	1515200	105000	2602600	1016300	398560	670650	688860	635050	783610	701230	-	-	-	-	-	-	--
MEDP1430	Carnitine C7:0	FA	CAR	274.165	274.165	[M+H]+	C14H27NO4	A	6160.5	4527.4	7870.6	7548.6	27526	55079	83755	10472	6376.5	8469.8	9547.2	22312	13939	15329	37019	6700.9	29359	21463	8469.9	23777	23660	25114	22001	25952	-	-	-	-	-	-	--
MEDP1432	Carnitine C7:1	FA	CAR	272.186	272.186	[M+H]+	C14H25NO4	B	9	3841.2	7937.6	4835.3	9901	53071	15791	8463	5708.1	6391.6	6240	10029	14252	7151.7	26473	3539.8	20322	10681	9264.1	37319	36832	43353	41457	41140	-	-	-	-	-	-	--
MEDP1434	Carnitine C4:DC	FA	CAR	262.128	262.128	[M+H]+	C11H19NO6	A	10661	11053	9868.8	16958	20719	131580	25648	13952	12383	23977	11239	10137	16633	15026	22699	26062	29455	12706	17282	17190	14773	18196	15512	24751	-	-	-	-	-	-	--
MEDP1435	Carnitine C6:0 Isomer 2	FA	CAR	260.176	260.186	[M+H]+	C13H25NO4	A	250150	215970	700950	834350	1308000	3283400	1529000	764210	655320	683450	1180700	2101100	1318800	1267300	1297200	228310	1314400	1356800	719710	952940	848820	951390	909830	887180	-	-	-	-	-	-	--
MEDP1437	Carnitine C6:0	FA	CAR	260.176	260.186	[M+H]+	C13H25NO4	A	250150	215970	700950	834350	1308000	3283400	1529000	764210	655320	683450	1180700	2101100	1318800	1267300	1297200	228310	1314400	1356800	719710	952940	848820	951390	909830	887180	-	HMDB0000756	-	-	84834	3548	--
MEDP1440	Carnitine C5:0	FA	CAR	246.17	246.17	[M+H]+	C12H23NO4	A	2625700	2861200	4591200	2923400	2897100	11588000	2564800	3933300	2654000	3438300	1555000	1970600	8384800	3294100	2668600	1107800	3623900	3608600	2961400	359840	2490400	2707100	2823900	2837700	-	-	-	-	-	-	--
MEDP1441	Carnitine C5:1	FA	CAR	244.154	244.154	[M+H]+	C12H21NO4	A	194140	168600	158210	176830	289730	396030	292000	190790	108240	108390	48326	111370	231560	127730	229370	112870	187410	157430	153480	114720	118400	122550	125830	130100	-	HMDB0002366	-	-	85520	-	--
MEDP1442	Carnitine C4:0	FA	CAR	232.154	232.154	[M+H]+	C11H21NO4	A	5580500	5171500	10825000	13008000	21480000	98718000	28285000	17258000	7258600	16232000	11817000	14106000	11388000	9415300	25731000	9275300	14553000	20469000	8486800	12681000	13317000	13356000	13220000	13612000	-	HMDB0002013	-	-	21949	6436	--
MEDP1444	Octapentaenoic acid	FA	FFA	275.2	274.193	[M+H]+	C18H26O2	A	21109	19049	16537	28562	10828	24570	20028	8705.6	11645	6535.7	2799.8	24823	14515	14597	13438	8823	18072	12318	7227.8	27396	20588	18595	23228	28224	-	-	-	-	-	-	--
MEDP1449	MG(22:6)isomer	GL	MG	403.284	402.276	[M+H]+	C25H38O4	A	70647	75435	326050	61873	117450	98943	42910	33034	16376	31546	34503	25613	30234	18974	20932	12663	12469	24267	34542	27523	14927	15101	15438	14447	-	-	-	-	-	-	--
MEDP1450	MG(22:6)	GL	MG	403.284	402.276	[M+H]+	C25H38O4	A	70647	75435	326050	61873	117450	98943	42910	33034	16376	31546	34503	25613	30234	18974	20932	12663	12469	24267	34542	27523	14927	15101	15438	14447	-	-	-	-	-	-	--
MEDP1465	(2S,3S)-butane-2,3-diol	Alcohol and amines	Alcohols	73.064	90.0681	[M-H2O+H]+	C4H10O2	B	111570	89850	87352	79380	103510	135790	139400	94730	96587	47723	103280	72177	87625	79980	73432	135770	110280	107470	85092	78411	76181	103670	99653	65991	-	-	439888	19132-06-0	-	-	--
MEDP1466	N-Carbamoyl-L-aspartate	Amino acid and Its metabolomics	Amino acid derivatives	177	176.13	[M+H]+	C5H8N2O5	B	377700	400000	393510	402560	272950	514720	370010	403960	508780	392320	320990	434490	440240	310560	354920	387260	340820	389310	375590	410830	435660	393880	468260	419240	C00438	HMDB0000828	93072	13184-27-5	15859	5791	ko00240,ko00250,ko01100
MEDP1468	D-panthenol	Alcohol and amines	Alcohols	206	205.25	[M+H]+	C9H19NO4	B	9631.6	14018	2267.5	3497	5134.6	11463	21384	5992.6	20296	6568.8	3116.3	7544.4	2756.6	93398	5505.3	82352	3121	3626.6	8031.4	29148	26288	24827	29394	27031	-	-	131204	81-13-0	-	-	--
MEDP1472	1-Methyl-6-oxo-1,6-dihydropyridine-3-carboxamide	Heterocyclic compounds	Pyridine and pyridine derivatives	153	152.059	[M+H]+	C7H8N2O2	A	12354000	12063000	8787500	2613900	14699000	9635900	15269000	12378000	10303000	7789200	3764300	7721100	13662000	9479200	16554000	10654000	10344000	13367000	19379000	4777100	5059100	5087000	4836400	4911000	-	HMDB0004193	69698	701-44-0	27410	7025	--
MEDP1479	Theophylline	Heterocyclic compounds	Heterocyclic compounds	181	180.065	[M+H]+	C7H8N4O2	A	9	9	9	9	9	9	9	9	9	9	9	9	9	9	9	9	9	9	9	60765	62527	68304	70692	61287	C07130	HMDB0001889	2153	58-55-9	28177	1458	ko00232,ko01100
MEDP1485	2-(2-Benzothiazolylthio)ethanol	Alcohol and amines	Alcohols	212	211.3	[M+H]+	C9H9NOS2	A	58048	107740	59092	67761	28539	60133	44514	58021	76932	67065	71692	81890	104010	21509	40225	44824	52233	26183	45431	48214	47691	54137	45893	52039	-	-	20790	4665-63-8	-	-	--
MEDP1488	SDMA	Organic acid And Its derivatives	Organicacid and Its derivatives	203	202.25	[M+H]+	C8H18N4O2	A	115540	106750	232840	222510	234540	272730	155970	135600	167140	214260	144530	297860	230810	199940	205030	187830	202070	184130	183280	150950	139760	176880	249820	250240	-	HMDB0003334	169148	30344-00-4	25682	6891	--
MEDP1490	Cis-4-Hydroxy-D-Proline	Amino acid and Its metabolomics	Amino acid derivatives	132	131.058	[M+H]+	C5H9NO3	A	370660	313890	151840	370250	485940	794300	243020	269780	319890	980340	166650	507160	391030	513840	240600	430200	420730	344300	645070	219520	329780	309720	499080	543890	C03440	HMDB0060460	440014	2584-71-6	16231	-	ko00330,ko01100
MEDP1491	Methylguanidine	Alcohol and amines	Amines	110	109.56	[M+H]+	C2H8ClN3	B	31330	48476	48648	26664	57816	26597	31055	46262	37564	55536	41245	58539	46445	31582	62661	61265	44423	37740	38671	34576	40603	65368	66939	57464	C02294	-	146724	21770-81-0	-	-	--
MEDP1494	N-Acetyl-D-Galactosamine	Alcohol and amines	Amines	222	221.09	[M+H]+	C8H15NO6	A	156900	122860	84665	137600	106740	112530	95688	99839	131760	91074	112340	75550	117600	82640	69930	135730	77970	101290	73822	72688	160000	75070	107970	105760	C01132	HMDB0000212	92164	1811-31-0	40356	5222	ko00052,ko01100
MEDP1496	L-2-Aminobutyric acid	Organic acid And Its derivatives	Organicacid and Its derivatives	104	103.063	[M+H]+	C4H9NO2	B	1430300	1944800	1587200	1763000	1487200	1708200	1680900	1374900	1367600	1585800	2092500	1314000	2299000	1822400	1618300	1050200	1569500	1790300	1919200	921350	1266400	1012700	1342300	1541900	-	HMDB0000452	80283	1492-24-6	35619	12	--
MEDP1498	8-Azaguanine	Nucleotide And Its metabolomics	Nucleotide and Its metabolomics	153	152.11	[M+H]+	C4H4N6O	B	120340	103770	55494	120380	56069	98016	96071	60230	61432	68164	66753	76827	138750	34655	112890	45975	60387	49246	181820	91130	56697	79905	56162	94420	-	-	135403646	134-58-7	-	-	--
MEDP1500	16-Dehydroprogesterone	Hormones and hormone related compunds	Hormones and hormone related compunds	313	312.209	[M+H]+	C21H28O2	B	158600	139540	114770	116640	106020	74821	78073	94785	71850	90799	121040	77828	57915	71425	104210	120920	98580	95011	151610	83689	75184	63338	78297	80582	C03207	HMDB0000995	101964	1096-38-4	18204	5926	--
MEDP1506	Leu-Val	Amino acid and Its metabolomics	Small Peptide	231	230.163	[M+H]+	C11H22N2O3	B	52036	44200	29599	15576	37940	38751	33078	28646	19496	18129	16060	46715	42970	27960	21450	13181	29750	24372	19728	41403	37885	37454	43270	41951	-	-	6993116	13588-95-9	-	-	--
MEDP1508	Phe-Met	Amino acid and Its metabolomics	Small Peptide	297	296.119	[M+H]+	C14H20N2O3S	B	159880	147550	43114	59050	95495	62943	67270	79651	29861	30511	34824	33369	76822	67226	55785	26557	61353	47331	48516	52701	51291	51195	53844	55466	-	-	7010506	15080-84-9	-	-	--
MEDP1509	Glu-Met	Amino acid and Its metabolomics	Small Peptide	279	278.094	[M+H]+	C10H18N2O5S	B	2617800	2627700	836970	820120	2014800	2630700	1448700	2163700	769060	725940	926400	970740	2282300	1895000	1403300	666320	1662700	1356300	2015800	1436200	1467300	1383100	1305100	1349400	-	HMDB0028825	6426949	4423-22-7	73507	-	--
MEDP1511	Met-Glu	Amino acid and Its metabolomics	Small Peptide	279	278.094	[M+H]+	C10H18N2O5S	B	793040	762850	259750	236340	629590	828240	423260	598310	238570	202240	300680	271870	695330	543770	401700	172870	459990	389870	576990	397580	401160	426260	405880	398930	-	-	7015689	14517-44-3	-	-	--
MEDP1512	Phe-Val	Amino acid and Its metabolomics	Small Peptide	265	264.147	[M+H]+	C14H20N2O3	B	65478	45451	26448	18838	31881	17794	12515	31675	12445	13862	16284	6472.6	38671	36411	14586	10379	18034	11855	13340	15167	15681	16715	20464	11521	-	HMDB0029008	4096934	-	-	-	--
MEDP1513	Carnitine C9:1	FA	CAR	300.217	299.21	[M+H]+	C16H29NO4	B	20254	16531	79534	128200	116850	256560	167400	112320	72399	58921	78835	162160	74686	85379	113710	19575	134180	91664	34778	56351	50795	49669	51350	59282	-	-	-	-	-	-	--
MEDP1516	Carnitine C10:1 Isomer1	FA	CAR	314.233	313.225	[M+H]+	C17H31NO4	B	130610	96820	935070	755810	1544700	2470900	903970	554860	821500	396910	1214400	1567800	1154200	976680	1085400	85330	1367000	603740	451110	452020	444760	451150	414840	439580	-	-	-	-	-	-	--
MEDP1517	Carnitine C10:1	FA	CAR	314.233	313.225	[M+H]+	C17H31NO4	B	118920	92987	910760	748400	1508700	2416800	896420	497710	669150	386490	1092200	1567800	1250200	860910	1069500	96503	1391800	591340	504970	447600	395430	420660	443940	509780	-	-	-	-	-	-	--
MEDP1521	Carnitine C14:2 Isomer 1	FA	CAR	368.279	367.272	[M+H]+	C21H37NO4	B	8528.7	12524	130060	105630	198300	370630	187170	75209	170700	67448	219720	200070	101380	241880	126510	11992	265760	135840	52378	84643	72751	74072	71367	84758	-	-	-	-	-	-	--
MW00000212	Cytochalasin H	-	-	474.259	493.283	[M-H2O-H]-	C30H39NO5	B	54693	60885	57558	70974	82856	51011	53744	56719	64438	83561	40121	61264	61583	50126	58884	53029	52636	66932	38414	74934	49486	88353	67193	116780	-	-	13892272	53760-19-3	-	-	--
MW00000809	(R)-Mandelonitrile	-	-	134.06	133.053	[M+H]+	C8H7NO	A	129460	119790	59768	28572	69622	24398	54785	132440	76206	61006	63078	35458	31574	39780	46671	50069	39046	65411	69797	51808	52082	47614	43888	43850	C00561	HMDB0060486	9548674	-	18450	-	ko01100
MW00007255	Gentisyl alcohol	-	-	204.062	140.047	[M+CH3CN+Na]+	C7H8O3	B	51038	61072	61118	59995	58346	51228	53652	59462	53194	55339	57349	53119	50456	49961	53090	56002	54487	58318	55734	51212	47586	50954	51849	47269	C10792	-	188287	495-08-9	-	-	--
MW00007474	Ketamine	-	-	238.101	237.092	[M+H]+	C13H16ClNO	A	30579000	40440000	48572000	31380000	43078000	19643000	46862000	32107000	33598000	45953000	35641000	20027000	22178000	21981000	24109000	30903000	46548000	41577000	23194000	15490000	15475000	17877000	15010000	17510000	C07525	HMDB0015352	3821	6740-88-1	6121	-	--
MW00009396	Phenelzine	-	-	183.109	136.1	[M+HCOO+2H]+	C8H12N2	B	431010	434750	177980	262010	200920	311130	284230	382650	295830	119830	296850	202650	391220	435370	243890	247560	217610	312070	223680	232630	225030	313540	283790	386070	C07430	HMDB0014918	3675	51-71-8	248018	-	--
MW00009481	Phytanic acid	-	-	381.295	312.303	[M+Na+HCOOH]+	C20H40O2	B	35182	35444	34197	32277	34540	34874	34470	35851	36119	32990	39363	34687	33914	36404	35384	34531	34262	35376	36734	33850	37961	39697	43091	36278	C01607	HMDB0000801	26840	14721-66-5	16285	5765	--
MW00010025	Tropicamide	-	-	285.158	284.152	[M+H]+	C17H20N2O2	B	3313600	3052600	9	4307300	3650200	1178400	9	1602300	9	9	601150	9	5944000	3205.3	1094300	9	1280500	9	5229100	606470	613280	604240	604890	601770	D00397	HMDB0014947	5593	1508-75-4	774555	-	--
MW00011662	(R)-8-Acetoxycarvotanacetone	-	-	211.13	210.126	[M+H]+	C12H18O3	B	4979400	4645600	5102500	4688200	3672700	1098700	7264200	5518700	2127500	1473200	2296300	6039300	4471700	5237900	1964300	1155300	2663400	3109700	2450300	1603300	1299300	1306700	1325400	1296400	-	HMDB0037104	538920	56691-69-1	-	-	--
MW00012052	10,16-Dihydroxyhexadecanoic acid	-	-	309.204	288.23	[M-2H+Na]-	C16H32O4	B	442110	544850	1203300	752310	1264300	1005700	874710	559850	967880	306040	514580	1162400	971640	762200	718530	427160	640050	566900	544320	1178200	706510	688740	737580	633290	C08285	HMDB0037798	441449	3233-90-7	692	-	--
MW00012680	17alpha,21-Dihydroxypregnenolone	-	-	387.187	348.23	[M+K]+	C21H32O4	B	3418400	1973700	1529700	2072200	1678800	1978000	1629900	2081300	1978600	1985500	1818700	1730100	1689900	1910000	1765300	1630300	1640500	2065100	1786600	1580300	1620600	1566000	1640600	1664900	C05487	HMDB0006762	192735	1167-48-2	27832	-	ko00140
MW00013817	3,3,14,14-Tetramethyl-hexadecanedioic acid	-	-	341.271	342.277	[M-H]-	C20H38O4	B	248110	246550	231900	217900	264490	59478	248220	91445	153790	53510	62274	229740	147420	216040	97170	88238	214040	193300	136660	146080	127050	123380	127570	134120	-	-	121871	87272-20-6	-	-	--
MW00014523	4-Hexen-1-ol, (E)-	-	-	218.21	100.089	[2M+NH4]+	C6H12O	A	330370	391640	314910	346380	324470	364650	301650	361020	320230	335270	400000	378020	346740	357760	533480	327500	282980	408500	335000	518230	536860	537480	530350	573310	-	-	641248	928-92-7	-	-	--
MW00014669	5(S),6(R),15(R)-Lipoxin A4	-	-	373.202	352.225	[M+Na-2H]-	C20H32O5	B	18878	19980	12745	7375.2	13668	76271	18039	7379.7	6826.6	3584.4	3288.2	7547.6	7373.8	8252.5	17150	12141	17001	8575.5	14585	14989	17633	15548	19488	18997	-	-	9841438	171030-11-8	-	-	--
MW00014750	5alpha-Androstane-3alpha,17beta-diol	-	-	257.224	292.24	[M+H-2H2O]+	C19H32O2	B	227300	207720	468840	256830	296300	657980	196950	247770	185590	159190	338330	150320	240150	171010	808840	2943200	528290	344250	439680	239300	260640	255700	235290	226610	C03852	HMDB0060437	15818	1852-53-5	-	-	ko00140
MW00014880	5-Octynoic acid, 8-hydroxy-8-[2-(pentyloxy)phenyl]-, methyl ester	-	-	315.192	332.199	[M+H-H2O]+	C20H28O4	B	191870	221070	208310	199610	193310	200920	249940	188260	203020	187170	166640	169270	192630	177190	143700	190410	193550	192030	179510	2385700	1892800	1984100	2081800	2095600	-	-	11992126	-	-	-	--
MW00052837	Etiocholanolone glucuronide	-	-	484.298	466.257	[M+NH4]+	C25H38O8	A	73239	66966	30677	14184	32900	20384	24981	30810	41984	25577	15210	28197	28090	14319	31673	39829	42798	29025	39120	44646	50146	49748	51827	53658	C11136	HMDB0004484	443078	3602-09-3	37451	7064	ko00140
MW00053825	Glycochenodeoxycholic acid 7-sulfate	-	-	547.292	529.271	[M+NH4]+	C26H43NO8S	B	559260	694860	601220	590810	604650	276700	498090	521490	391870	377480	581540	412150	401010	480830	429080	357680	568930	721130	520740	564720	527390	362470	296240	293740	C15559	HMDB0002496	11954205	-	52031	6701	--
MW00053932	Hepoxilin B3	-	-	335.223	336.23	[M-H]-	C20H32O4	B	11209	11988	11817	7196.3	10984	11766	11342	10173	6859.4	3352.3	4752.3	9788.6	13139	3513.5	9970.8	1860.5	12980	14704	3130.8	6506.6	10769	8235.5	7437.2	6419.1	-	HMDB0004690	5283209	-	34784	7071	--
MW00054187	Isopentenyl pyrophosphate	-	-	515.004	246.006	[2M+Na]+	C5H12O7P2	A	14222000	11307000	11941000	11867000	11374000	7186200	15859000	15230000	9984200	15038000	13338000	11046000	10475000	12650000	17671000	14459000	12982000	11961000	12652000	13430000	13890000	13236000	11987000	11997000	C00129	HMDB0001347	1195	358-71-4	16584	6181	ko00900,ko01100,ko04216
MW00054595	Lyso-PAF C-16	-	-	482.357	481.353	[M+H]+	C24H52NO6P	B	21911000	19623000	11331000	7632200	15691000	5742000	13349000	13174000	9233300	9136100	4864300	9968100	9056900	7699300	9127700	12701000	10332000	12803000	12774000	17161000	15766000	15817000	15767000	14019000	C13903	-	3983	52691-62-0	-	-	--
MW00054635	LysoPC(P-16:0)	-	-	480.337	479.338	[M+H]+	C24H50NO6P	B	16374000	14747000	10954000	9470000	11216000	4369200	8380300	9378000	7212400	6985700	5858200	7342300	8780800	9608500	9362000	11609000	10461000	16750000	24306000	12895000	12600000	13014000	12547000	11425000	-	HMDB0010407	10917802	97802-53-4	73850	-	--
MW00054636	LysoPC(P-18:0)	-	-	508.371	507.369	[M+H]+	C26H54NO6P	A	5502400	4893100	4060100	2719000	3667500	2306400	3333900	4539800	3367300	2982700	1663300	4273400	2904300	3034800	3340900	4244000	3632100	4913900	6148200	5214600	5219800	5122000	5163600	5153400	-	HMDB0013122	24779527	97802-55-6	88779	-	--
MW00055290	N,N-Bis(2-hydroxyethyl)dodecanamide	-	-	288.248	287.246	[M+H]+	C16H33NO3	B	92112	96656	81974	86495	90378	95010	87448	94457	90609	94792	86832	89033	85347	97427	84145	101500	102750	84078	77260	85462	85679	89499	89682	81082	-	HMDB0032358	8430	120-40-1	-	-	--
MW00055511	Octadecanal	-	-	337.27	268.277	[M+Na+HCOOH]+	C18H36O	A	216270	232200	331740	109330	186470	124980	99573	137590	130780	147690	159740	86544	157750	102540	100930	252720	201380	323470	366040	182430	248760	177500	168190	139790	C01838	HMDB0002384	12533	638-66-4	17034	-	--
MW00062272	Propionylcarnitine	-	-	218.138	217.131	[M+H]+	C10H19NO4	A	2068600	1614900	3414100	5049100	6626800	12037000	10372000	2764200	2637900	4510200	4175400	3317800	3229400	4305500	8421600	2684500	5008300	12604000	2980900	6742500	5958800	4632600	5788200	4977600	C03017	HMDB0000824	107738	17298-37-2	28867	5787	--
MW00062353	Prostaglandin I2	-	-	437.19	352.225	[M+K+HCOOH]+	C20H32O5	A	756860	549500	480100	376090	253280	400620	326820	609310	565200	481740	248360	211390	212900	346950	191960	520160	503710	390920	319630	435580	307080	275660	281820	280840	C01312	HMDB0001335	5280427	35121-78-9	15552	778	ko00590,ko01100,ko04024,ko04080,ko04270,ko04370,ko04611
MW00063406	Retinal	-	-	285.22	284.214	[M+H]+	C20H28O	B	31681	38388	40267	39265	32199	45050	38950	36978	38812	34690	33385	32829	31635	35407	32439	37214	39180	32986	32751	25317	21366	21930	23746	23319	C00376	HMDB0001358	638015	116-31-4	17898	-	ko00830,ko01100,ko04744,ko04977
MW00063830	Taurohyocholate	-	-	555.305	515.292	[M-H+CH3CN]-	C26H45NO7S	A	49285	45478	36330	27734	33219	25311	31410	56573	38342	47583	24771	48811	36399	33343	37264	42836	46580	42647	78703	48674	62759	55321	50450	48143	C15516	HMDB0011637	11954195	-	-	-	--
MW00103124	Ursocholic acid	-	-	815.57	408.288	[2M-H]-	C24H40O5	B	1146400	638510	20212	356.18	16710	9	4189.9	9	2405	123.84	9	9	145.24	5011.2	9	9	1425.3	1030.4	1523.2	111990	190080	198130	192700	139580	C17644	HMDB0000917	122340	2955-27-3	81240	5871	--
MW00103149	Valerenic acid	-	-	233.155	234.162	[M-H]-	C15H22O2	A	20384	20586	20225	22682	23768	20892	24479	23191	20268	22977	25124	22798	23186	22361	23706	24835	22376	21381	23247	21129	22459	24307	23702	24816	C09743	HMDB0030016	6440940	3569-10-6	-	-	--
MW00103448	3',5'-Cyclic IMP	-	-	353.03	330.037	[M+Na]+	C10H11N4O7P	B	121810	141480	347290	213700	175270	104460	180850	125650	136190	135310	314680	315520	213780	211510	90548	101360	142110	191700	206400	118800	132940	109020	180330	221440	C00943	-	135398663	3545-76-4	-	-	--
MW00103495	5'-Phosphoribosyl-N-formylglycinamide	-	-	353.018	314.052	[M+K]+	C8H15N2O9P	B	82828	88030	146190	147590	110220	104350	95617	58498	117460	65123	148570	131490	88410	74363	36284	44428	52502	69213	84450	58803	58105	64358	99937	95327	C04376	HMDB0001308	130805	349-34-8	-	-	ko00230,ko01100
MW00103565	alpha-Ribazole-5'-phosphate	-	-	357.083	358.093	[M-H]-	C14H19N2O7P	B	21364	19314	1776.2	1785.7	50434	76538	24760	37724	22640	6407.4	21150	5740.2	4296.7	13403	16763	29644	9	9907	5781.3	21521	19632	23634	22819	20416	C04778	HMDB0003882	444941	975-91-7	16837	-	ko00860,ko01100
MW00103664	Glycinamide ribonucleotide	-	-	309.049	286.057	[M+Na]+	C7H15N2O8P	B	23951	34338	12673	30175	20904	25088	43692	37207	44964	47441	53176	27983	41566	13882	32942	30514	46574	43359	41886	41219	37928	53826	28451	60189	C03838	HMDB0002022	160913	10074-18-7	18349	-	ko00230,ko01100
MW00105124	3-Hydroxycapric acid	-	-	187.134	188.141	[M-H]-	C10H20O3	B	18055	19342	92596	95480	251970	104900	267750	79037	179180	21712	117190	310460	176740	203200	126240	15760	156080	93978	75393	70985	69857	75066	74593	76464	-	HMDB0002203	5312799	19526-23-9	132983	6544	--
MW00105318	4-Hydroxy-L-phenylglycine	-	-	132.043	167.058	[M+H-2H2O]+	C8H9NO3	B	1059100	999180	589140	701200	653560	680800	664900	651280	531700	397180	563180	530760	581670	551600	505170	476600	547020	583770	482980	555330	505210	530200	548350	526290	C12323	-	36143	32462-30-9	-	-	ko00261,ko01100
MW00106560	Dimethylphosphate	-	-	127.012	126.008	[M+H]+	C2H7O4P	B	363240	435990	838560	477120	570500	276440	727440	397980	489150	503260	505910	317140	313570	336950	304460	380350	603640	476610	301050	203250	240930	229630	244560	195410	-	HMDB0061734	13134	813-78-5	-	-	--
MW00106576	Djenkolic acid	-	-	219.018	254.039	[M+H-2H2O]+	C7H14N2O4S2	B	5989300	3542800	7229900	4491700	5671100	4417600	5413300	4594700	4180300	4338200	4292700	5382400	4577400	4752800	6280700	5492300	2906400	4155700	3989500	7581900	5419900	5183600	4554500	5381000	C08275	-	68134	498-59-9	-	-	--
MW00106667	Edetic acid	-	-	337.061	292.091	[M-H+2Na]+	C10H16N2O8	A	233650	238800	169850	192720	120890	213870	148470	163930	238050	190360	154030	160950	150620	180830	118360	110910	175310	198600	235700	123780	161360	161870	179840	155640	C00284	HMDB0015109	6049	60-00-4	42191	-	--
MW00107124	Glu-Thr	-	-	247.093	248.101	[M-H]-	C9H16N2O6	B	234010	272080	170470	227910	167140	393700	155270	199970	390780	205490	176480	243350	290880	228630	119860	215410	241050	267990	253530	157740	207350	166360	225330	196770	-	HMDB0028829	6998031	-	73510	-	--
MW00107502	Hydroxyurea	-	-	123.043	76.0273	[M+HCOO+2H]+	CH4N2O2	B	3265100	4113500	1798400	2564400	1991900	2952200	2833000	3681900	2636600	1114200	2546700	1978200	3955800	4547300	2092700	2141900	2238300	2984000	2428300	1892700	2098000	3268200	2851800	3465400	C07044	HMDB0015140	3657	127-07-1	44423	-	ko01100
MW00108619	N-[(R)-4-Phosphopantothenoyl]-L-cysteine	-	-	420.122	402.086	[M+NH4]+	C12H23N2O9PS	A	504600	722990	411250	719900	235250	239770	104450	171170	205780	206010	233440	274250	858520	747100	821850	176320	306100	58214	388260	143440	144730	143770	140990	136050	C04352	HMDB0001117	440304	-	15769	-	ko00770,ko01100
MW00109399	Pravastatin	-	-	405.23	424.246	[M-H2O-H]-	C23H36O7	A	28316	25768	13261	4772.8	9668.6	47297	9157.5	18109	19934	17259	18680	6356.8	13450	1116.4	22161	15078	9409.2	3522.2	11514	12484	11033	14640	12024	13562	C01844	HMDB0005022	54687	81093-37-0	63618	2053	ko04976
MW00109682	S-Allyl-L-cysteine	-	-	162.057	161.051	[M+H]+	C6H11NO2S	B	295880	186270	145020	178480	163300	320490	219180	201400	209110	122180	136700	171720	193910	204210	205450	141730	171640	236210	144830	163680	155520	208240	164010	219420	C16759	HMDB0034323	9793905	21593-77-1	-	-	--
MW00110029	Threo-3-methyl-L-aspartic acid	-	-	295.116	147.053	[2M+H]+	C5H9NO4	B	876290	1013900	1062600	1035000	1408500	1011800	1066500	1101600	1169500	1368100	867770	1236200	994240	1004400	812080	911160	1006000	1464600	754050	1367100	1117300	1126300	1177400	1167800	C03618	-	440064	-	-	-	ko00630,ko00660,ko01100,ko01200
MW00111898	1D-1-O-Methyl-myo-inositol	-	-	213.068	194.079	[M+F]-	C7H14O6	B	15539	20103	113570	100520	289820	109980	320470	80026	183400	24358	83402	337630	193040	190870	151340	20323	143610	105040	81669	64162	63910	68818	61985	54801	C03659	HMDB0031437	440078	-	18427	-	ko00562
MW00112959	3-Hydroxy-L-kynurenine	-	-	293.075	224.08	[M+Na+HCOOH]+	C10H12N2O4	A	182010000	197520000	128690000	162780000	106900000	389040000	207320000	228540000	330400000	222040000	121480000	262670000	263320000	212060000	94527000	190870000	271360000	228810000	261730000	180500000	245670000	245070000	279800000	293640000	C03227	HMDB0011631	11811	606-14-4	17380	-	ko00380,ko01100
MW00114468	D-Pinitol	-	-	279.04	194.079	[M+K+HCOOH]+	C7H14O6	B	4074700	3192200	3918400	2938900	4176300	3294300	4470200	3077000	2798400	2956500	4534700	3018000	3264800	2555600	3965800	3417300	2722100	3170000	3086500	3655000	4191900	3589300	2999000	3611900	C03844	HMDB0034222	164619	10284-63-6	28548	-	--
MW00114471	D-Quinovose	-	-	201.026	164.068	[M+K-2H]-	C6H12O5	B	6747800	6083700	6557500	6192100	6373900	7362600	6268100	6921200	6347100	5497000	6756100	6515900	6210600	6312900	6750900	6580500	6107500	6261200	6227700	6399600	6672200	6989200	6620400	6479600	C08352	-	441480	-	-	-	--
MW00114712	Hexaethylene glycol	-	-	300.201	282.168	[M+NH4]+	C12H26O7	A	851420	595400	784350	720890	842270	697330	708020	656580	724770	706390	730960	678280	753510	776950	583540	783500	909380	838130	588590	271910	271610	281880	258520	226020	-	HMDB0061822	17472	2615-15-8	49793	-	--
MW00114789	Jasmone	-	-	165.13	164.12	[M+H]+	C11H16O	A	2535000	3300000	1453600	2536300	1899900	1683100	2016300	2352200	2544200	3207000	1897900	1743600	2017600	2237300	1906500	3254500	2091700	2110300	2986800	1599600	2097200	1511400	2631000	1767000	C08490	HMDB0035601	1549018	488-10-8	-	-	--
MW00117293	1'-hydroxytriazolam	-	-	357.029	358.039	[M-H]-	C17H12Cl2N4O	B	2184200	1776900	1661500	1910100	1678500	3199000	1782300	2053200	2406900	2265200	2112100	1890000	2226600	1899400	1160400	1625900	2236500	2257100	2507900	1411200	1585400	1508300	1587200	2012200	-	HMDB0061053	1963	37115-45-0	-	-	--
MW00118079	2,4-Quinolinediol	-	-	208.062	161.048	[M+HCOO+2H]+	C9H7NO2	A	135070	123750	45884	12993	257650	72018	484200	221440	149310	243830	51214	323770	242090	153850	501810	209840	268050	113570	169470	246500	260860	257300	245740	256350	C16716	-	54680871	86-95-3	-	-	--
MW00119746	3-Hydroxy-3-methyl-2,3-dihydro-1H-indol-2-one	-	-	164.072	163.063	[M+H]+	C9H9NO2	A	1277700	1177100	101250	421170	446210	9	416620	9	399810	666830	68255	372150	1005000	843080	651740	1078600	682080	495590	34062	525550	537920	553160	552710	519520	C05834	HMDB0004186	151066	3040-34-4	28254	7024	ko00380
MW00119844	3-Methyloxindole	-	-	148.075	147.068	[M+H]+	C9H9NO	B	31103	33407	89647	141400	67704	141110	50510	172220	223570	87731	93828	61983	96254	30025	144390	59781	29622	81196	202570	55162	60566	54329	64069	60469	-	-	-	1504-06-9	-	-	--
MW00123246	Bilirubin	-	-	585.265	584.263	[M+H]+	C33H36N4O6	B	34062	28168	45855	41239	50785	28362	27005	29671	28204	12418	29081	77863	39260	83820	64443	11140	35842	43313	41557	18829	14966	14438	20668	18107	C00486	HMDB0000054	5280352	635-65-4	16990	81	ko00860,ko01100,ko04976
MW00124555	Indole-2,3-diol	-	-	132.044	149.048	[M+H-H2O]+	C8H7NO2	B	1682400	1715800	1969100	2901300	1220200	8044800	919390	3618200	1541800	4272700	3186800	1095700	1742400	1641700	3074500	2687400	2601100	5016400	2530300	2432500	2325100	2333100	2339300	2264700	C02775	-	21860	5638-85-7	-	-	ko00380
MW00125432	N-(1-Adamantyl)-1-pentyl-1H-indazole-3-carboxamide	-	-	366.258	365.247	[M+H]+	C23H31N3O	B	9566.9	7675.2	111040	75527	171040	300590	111000	47905	84372	30122	92106	111240	86254	141840	126510	8511.8	125710	101800	41527	40335	42869	48761	44173	44691	-	-	57404063	1345973-53-6	-	-	--
MW00137446	8-Prenylnaringenin	-	-	359.125	340.131	[M+F]-	C20H20O5	B	1678	1411.6	2357.1	2032.9	2324.5	3594.1	2203.2	2232.3	1879.6	1957.1	1564.4	3359.3	2723.6	1875.5	1786.8	963.77	3110.9	2400.6	3500.4	1023.1	1389.6	1743.1	2422.7	2128	C18023	-	480764	53846-50-7	-	-	--
MW00137764	Caffeyl alcohol	-	-	131.049	166.063	[M+H-2H2O]+	C9H10O3	B	11819000	10759000	6799500	7962700	7232400	7527500	7346600	7018200	5875500	4489500	6081500	6121900	6975400	6456800	5694500	5648700	6275800	6499800	5465100	5560900	5955200	5575700	6317200	6038500	C12206	HMDB0141765	5282096	3598-26-3	31334	-	--
MW00139471	p-Coumaroylagmatine	-	-	295.156	276.159	[M+F]-	C14H20N4O2	A	8660.9	8082.9	10523	10514	9104.4	14397	10128	8322.9	9709.3	9855.9	6773.8	8560.2	7697.4	9205.8	8978.7	12027	8952.3	9058.2	9140.8	5619.2	5864.3	5775.1	5559.7	5953.7	C04498	HMDB0033460	5280691	-	86080	-	ko00330,ko01100
MW00140822	(R)-4-((3S,5R,8R,9S,10S,13R,14S,17R)-3-hydroxy-4,4,10,13,14-pentamethyl-7,11-dioxohexadecahydro-1H-cyclopenta[a]phenanthren-17-yl)pentanoic acid	-	-	445.294	446.303	[M-H]-	C27H42O5	B	20807	20054	22066	26441	24386	35405	24536	12447	11331	13263	9473.9	29171	17661	16487	24863	7454.4	19290	16923	14588	16310	14579	14852	17679	14255	-	-	-	-	-	-	--
MW00141688	16,16-dimethyl Prostaglandin E2 p-(p-acetamidobenzamido) phenyl ester	-	-	631.341	632.346	[M-H]-	C37H48N2O7	B	47053	46925	54280	44436	48444	19106	27000	35291	23932	28752	45112	59441	29299	56955	46278	36799	45732	47325	49287	16073	14891	17557	16104	14715	-	-	6449809	62873-55-6	-	-	--
MW00142621	2-Hydroxy-4-hydroxymethylbenzalpyruvate	-	-	223.061	222.053	[M+H]+	C11H10O5	B	297690000	274110000	275220000	254970000	289050000	272220000	265090000	260940000	239820000	231370000	267130000	262860000	258340000	263620000	280720000	269700000	252110000	255390000	256580000	191470000	177190000	190690000	192420000	186940000	C14107	-	9543063	-	-	-	--
MW00145687	Arg Leu Leu Pro Ala	-	-	569.371	568.37	[M+H]+	C26H48N8O6	B	6436.3	8977.9	8083.9	7431.6	9784.5	11553	8382.6	7254.8	8171.7	8418.8	7040	5353.9	6053.3	6906.4	5469.5	4121.3	5624.5	7827.3	6257.8	6188.3	4912.1	4573.7	5838.2	5237	-	-	-	-	-	-	--
MW00145957	Asn Asn Leu Asn Val	-	-	571.29	572.292	[M-H]-	C23H40N8O9	B	17616	14332	16622	7504.5	12237	4902.4	12644	14199	9592.5	8104.5	12477	9766.4	9104.1	9947.9	12538	9156.6	10128	19414	20203	19090	18492	17888	13924	15199	-	-	-	-	-	-	--
MW00146896	beta-Alaninamide;beta-Alanine amide;3-Aminopropionamide	-	-	135.078	88.0637	[M+H+HCOOH]+	C3H8N2O	B	199350	145730	113680	86402	75676	118500	95018	196290	170970	133980	85452	81949	75080	125000	78409	173600	175690	130790	107940	115820	100800	97727	96118	120580	C19779	-	192802	4726-85-6	-	-	--
MW00147269	Calcium pantothenate	-	-	218.104	438.221	[M-H]-	C18H34N2O10	A	215850	253390	143420	199620	279780	83405	729090	356630	286500	335360	159790	152090	310830	97678	378180	342380	237730	274050	502560	184000	202300	201930	219350	235140	C12276	-	443753	137-08-6	-	-	--
MW00147721	Choline sulfate	-	-	206.04	183.056	[M+Na]+	C5H13NO4S	B	787830	609180	444810	595180	580900	591850	756570	404360	482290	417540	367640	334430	633160	623980	494500	555820	731780	607670	370490	563240	621070	454180	740190	448130	C00919	-	485	4858-96-2	-	-	ko02010
MW00148571	Deoxytubulosine	-	-	478.293	459.289	[M+F]-	C29H37N3O2	B	11252000	9137700	7043700	6095000	7799500	2599500	5255400	7320700	5153100	4856300	4597600	5098400	6700400	6662200	8037300	8949400	7697200	10133000	16203000	9389300	9064800	8957000	8888500	9752200	C11817	-	165003	-	-	-	--
MW00150729	Gly Phe Asn Thr Phe	-	-	585.261	584.259	[M+H]+	C28H36N6O8	B	19793	16165	23709	18841	31826	15511	17333	16228	18026	6629.9	13675	43852	20021	54448	40838	7185.4	18961	22150	20317	13368	10527	11159	11705	9492.6	-	-	-	-	-	-	--
MW00152570	Leu Gln Arg Arg	-	-	572.364	571.355	[M+H]+	C23H45N11O6	B	592360	550510	575030	599280	570030	312550	480330	462390	436220	458840	555710	885620	357920	674050	735400	924240	548890	643320	657970	2386800	2205800	2494900	2593400	2551000	-	-	-	-	-	-	--
MW00152782	Leu Ser Leu Pro Glu	-	-	558.312	557.306	[M+H]+	C25H43N5O9	B	21119	60110	9	37360	9	22192	44151	13122	9	97601	9	9	9	9	9	9	111240	9	9	80280	90237	96466	87743	101780	-	-	-	-	-	-	--
MW00152948	L-Glyceraldehyde;L-2,3-Dihydroxypropionaldehyde;L-2,3-Dihydroxypropanal;L-Glycerose;L-Aldotriose	-	-	135.002	90.0317	[M-H+2Na]+	C3H6O3	A	40319000	29723000	32906000	31591000	54167000	27608000	56744000	34195000	25383000	30428000	44136000	52504000	41753000	22752000	50061000	26451000	46354000	41960000	32574000	34258000	33363000	29560000	34551000	29732000	C02426	-	439723	497-09-6	-	-	ko00040,ko01100
MW00153069	L-Ribulose 5-phosphate	-	-	478.998	230.019	[2M+Na]+	C5H11O8P	A	103900	59318	49963	53769	33521	311060	235430	123170	92669	79046	87913	49301	94195	86525	45016	101160	238090	63335	62628	112740	109760	114850	41876	70546	C01101	-	21145006	2922-69-2	-	-	ko00040,ko00053,ko01100
MW00153367	Lys Met His	-	-	846.437	414.205	[2M+NH4]+	C17H30N6O4S1	B	27794	24192	30783	38222	35802	22114	44687	31647	37730	36072	39850	73652	68820	36462	19615	40507	32101	58495	31648	31943	65016	61707	32893	38224	-	-	-	-	-	-	--
MW00153563	Lysope 18:2(2n isomer)	-	-	476.278	477.286	[M-H]-	C23H44NO7P	B	42696000	39569000	39429000	22048000	34854000	15043000	24486000	29028000	22722000	26592000	28064000	22609000	25196000	25945000	24441000	38422000	34766000	52893000	60419000	31226000	30918000	29654000	30431000	34206000	-	-	-	-	-	-	--
MW00154008	Met Val His Leu Thr	-	-	600.314	599.31	[M+H]+	C26H45N7O7S	B	2234600	2224800	1506600	1934900	1674000	1056700	1347700	1412300	1081500	1519500	1457500	1048900	936800	1350400	1125100	1202600	1177000	2144900	1665300	1599300	1316900	1316700	1282700	1317600	-	-	-	-	-	-	--
MW00155709	Phe Val His Arg	-	-	556.306	557.307	[M-H]-	C26H39N9O5	B	5606.4	12801	9	7549.8	9	4319.8	8735	3868	9	17073	9	9	9	9	9	4126.5	15448	3672.8	9	15132	13150	13413	14597	16504	-	-	-	-	-	-	--
MW00155790	Phenylboronic acid;Benzeneboronic acid	-	-	207.03	122.054	[M+K+HCOOH]+	C6H7BO2	B	227180000	221300000	229010000	212140000	227530000	197960000	216200000	210480000	206240000	182240000	217200000	211700000	217100000	214540000	219300000	220820000	198660000	201810000	211510000	138800000	136130000	147100000	132760000	128490000	C16200	-	66827	98-80-6	-	-	--
MW00156552	Pyrimidine nucleoside;N-D-Ribosylpyrimidine	-	-	253.108	213.088	[M-H+CH3CN]-	C9H13N2O4	B	13086	14871	16712	17426	83220	115320	31181	20317	7290.6	79083	17156	14682	27395	6999.1	103000	13075	54572	96795	151500	18928	16757	18906	18292	17529	C03169	-	439920	-	-	-	--
MW00157130	Ser Leu Lys Glu	-	-	474.253	475.264	[M-H]-	C20H37N5O8	B	349380	359430	271500	221920	537360	409260	1250500	272470	90917	319930	62230	147580	271070	6166.7	693410	3128.7	358040	461380	39234	119380	117690	107440	109960	109390	-	-	-	-	-	-	--
MW00160189	3,7-dihydropurin-6-one	-	-	135.031	136.039	[M-H]-	C5H4N4O	B	37122	102820	109080	504460	248600	189570	359420	419920	295460	355100	247010	108910	583670	98682	236290	204660	551800	109290	100490	162650	198560	182290	167690	198560	-	-	790	-	-	-	--
MW00160320	2-hydroxypropane-1,2,3-tricarboxylate	-	-	191.019	189.004	[M-H]-	C6H5O7-3	A	1536800	1938400	1257000	1062100	1705900	696260	1847900	2898400	2522400	2093300	541640	2410000	4519200	2262500	3208500	1279300	2560600	1674000	3323900	1620800	1624500	1353600	1987300	2094700	-	-	31348	-	-	-	--
MW00161040	[(2R,3R)-2,3-dihydroxy-4-oxobutyl] phosphate	-	-	396.996	197.993	[2M+H]+	C4H7O7P-2	B	37197	79267	82209	38178	57161	52822	59731	48730	71526	61336	44733	37264	53390	57947	40294	49538	61189	61292	57235	42275	32066	33218	51079	57910	-	-	5459862	-	-	-	--
MW00161064	5-amino-4,5-dioxopentanoate	-	-	189.008	144.03	[M-H+2Na]+	C5H6NO4-	B	607840	600580	755740	639740	671200	568880	753910	629060	548290	569400	706530	613370	731610	613980	799230	784100	584610	673340	633200	753760	583090	577270	558690	839020	-	-	5460039	-	-	-	--
MW00161118	(2S)-2-(methylazaniumyl)pentanedioate	-	-	143.047	160.061	[M+H-H2O]+	C6H10NO4-	B	6062900	6848600	5058800	7106600	4554900	11727000	6888200	4670000	5801200	4433000	6300800	5689300	6986600	6025300	5338500	5452800	7314200	6366200	6348600	5290700	6440400	7125100	7735000	8506500	-	-	5460343	-	-	-	--
MW00161133	(2S)-2-aminohexanedioate	-	-	160.06	159.053	[M+H]+	C6H9NO4-2	B	51154000	36164000	31824000	43747000	35749000	52371000	54728000	28919000	46254000	26222000	28636000	36575000	47712000	45535000	21710000	37836000	27831000	41186000	44716000	52505000	43362000	46052000	49108000	30921000	-	-	5460399	-	-	-	--
MW00161700	(2R,3S,4S,5R)-2-(hydroxymethyl)-6-(2-phenylethoxy)oxane-3,4,5-triol	-	-	283.118	284.126	[M-H]-	C14H20O6	A	329860	334900	54808	369790	310430	28571000	677700	291950	158220	3348400	483470	119890	267490	144070	985980	1534600	781720	967670	670850	1340600	1265500	1259400	1326500	1333300	-	-	11044282	-	-	-	--
MW00162327	[[(2R,3S,4R,5R)-5-(6-aminopurin-9-yl)-3,4-dihydroxyoxolan-2-yl]methoxy-hydroxyphosphoryl] 5-(dithiolan-3-yl)pentanoate	-	-	570.067	535.096	[M+Cl]-	C18H26N5O8PS2	A	46000	37247	42092	69228	36670	56435	47983	47875	54148	14844	45525	48886	37390	42398	23777	34376	40996	34087	42315	50936	40760	27842	39447	43247	-	-	23724672	-	-	-	--
MW00162493	[(2S,3S,4S,5R,6R)-6-[[[(2R,3S,4R,5R)-5-(2,4-dioxopyrimidin-1-yl)-3,4-dihydroxyoxolan-2-yl]methoxy-oxidophosphoryl]oxy-oxidophosphoryl]oxy-3,4,5-trihydroxyoxan-2-yl]methanesulfonate	-	-	691.011	626.993	[M+CH3CN+Na]+	C15H21N2O19P2S-3	A	3835500	4769800	3727400	3117900	6202600	1221200	2278100	2669900	2335200	3062800	4594700	2523600	1864100	2435100	2206900	3529900	1287200	4681100	2548400	3820900	3444100	3020100	2129800	3439500	-	-	25200933	-	-	-	--
MW00162710	2-(3-hydroxy-2-oxo-1H-indol-3-yl)acetate	-	-	224.084	206.045	[M+NH4]+	C10H8NO4-	B	8064500	7958000	5815400	5725300	4148500	1793700	2700200	4514700	4614900	14002000	11693000	2659500	5757500	4857300	6547900	5887200	4481800	4100300	8419500	2388000	2431700	2244900	2073900	2255100	-	-	25202316	-	-	-	--
MW00163245	[[(2R,3S,4R,5R)-3,4-dihydroxy-5-[6-[[(E)-4-hydroxy-3-methylbut-2-enyl]amino]purin-9-yl]oxolan-2-yl]methoxy-oxidophosphoryl] phosphate	-	-	550.098	508.063	[M+CH3CN+H]+	C15H20N5O11P2-3	B	486930	434640	372290	374350	413300	381420	480960	625030	400070	85268	375380	385920	421110	783350	254160	348130	339580	376760	312010	346590	342810	521720	428190	444820	-	-	25244664	-	-	-	--
MW00163690	[(2R,3S,4S,5R,6R)-3,4,5-trihydroxy-6-[(2R,3R,4S,5S,6R)-3,4,5-trihydroxy-6-(hydroxymethyl)oxan-2-yl]oxyoxan-2-yl]methyl phosphate	-	-	465.029	420.067	[M-H+2Na]+	C12H21O14P-2	B	17807	13273	20599	9832.2	7897.4	10430	13220	13490	13523	16750	25052	14836	10794	7012.4	4320.6	6474	7558.2	15657	6747.8	2892.2	8095	4857	12119	9776.4	-	-	25246105	-	-	-	--
MW00164144	3-[2-[3-[[(2R)-4-[[[(2R,3S,4R,5R)-5-(6-aminopurin-9-yl)-4-hydroxy-3-phosphonatooxyoxolan-2-yl]methoxy-oxidophosphoryl]oxy-oxidophosphoryl]oxy-2-hydroxy-3,3-dimethylbutanoyl]amino]propanoylamino]ethylsulfanyl]-3-oxopropanoate	-	-	895.097	848.076	[M+H+HCOOH]+	C24H33N7O19P3S-5	B	88375	51015	45586	38320	34835	53868	51885	81663	69713	10848	41039	45160	76414	99345	21368	28217	44031	47571	30291	54800	38264	49855	43792	61477	-	-	45266608	-	-	-	--
MW00164322	[[(2R,3S,4R,5R)-5-(6-aminopurin-9-yl)-3,4-dihydroxyoxolan-2-yl]methoxy-oxidophosphoryl] [(2S,3S,4S,5S,6R)-6-[(1R)-1,2-dihydroxyethyl]-3,4,5-trihydroxyoxan-2-yl] phosphate	-	-	636.085	617.077	[M+F]-	C17H25N5O16P2-2	B	655530	846950	439550	636540	391440	1636900	390350	1007200	790390	865420	410660	641250	840020	682920	294780	593940	823960	818540	827560	668640	793130	822150	835100	595860	-	-	46173177	-	-	-	--
MW00164914	[(2R,3R,4S,6S)-3,4-dihydroxy-6-methyl-5-oxooxan-2-yl] [[(2R,3S,5R)-3-hydroxy-5-(5-methyl-2,4-dioxopyrimidin-1-yl)oxolan-2-yl]methoxy-oxidophosphoryl] phosphate	-	-	565.018	544.05	[M-2H+Na]-	C16H22N2O15P2-2	B	46884	39690	43333	28699	22719	29696	31821	31981	60370	48923	47037	37325	38047	44592	24848	31242	24640	40155	46042	46560	30256	39833	34708	38194	-	-	53356769	-	-	-	--
MW00165721	[[(2R,3S,5R)-3-hydroxy-5-(5-methyl-2,4-dioxopyrimidin-1-yl)oxolan-2-yl]methoxy-oxidophosphoryl] [(2R,6R)-6-methyl-5-oxooxan-2-yl] phosphate	-	-	554.097	512.06	[M+CH3CN+H]+	C16H22N2O13P2-2	B	87260	52603	47026	242570	74281	111100	112010	75086	65533	33701	61282	40962	66950	76620	104970	54901	68092	81873	184310	80051	77956	90395	80102	79797	-	-	90657283	-	-	-	--
MW00170640	12-Oxo-2,3-dinor-10,15-phytodienoic acid	-	-	263.167	264.173	[M-H]-	C16H24O3	B	13997	26517	8948.5	15807	9172.8	33311	18836	20405	27558	23305	13987	17309	20547	25092	13886	23893	28335	22090	25523	16148	20132	18335	17943	19710	-	HMDB0032090	131751254	197247-23-7	-	-	--
