# Supplementary material for: Multi-omics analysis reveals the host–microbe interactions in aged rhesus macaques
Source: Front Microbiol. 2022 Sep 27;13:993879. doi: 10.3389/fmicb.2022.993879 (PMC9551614; doi:10.3389/fmicb.2022.993879)
Supplement: Supplementary file 2 [file Table_2.XLSX]

## Sheet: Table S2
Supplementary Table 2. Correlations between variables that differed significantly between young and old CRs of each omics.
source_id	target_id	CorrelationCoefficient	p-value	FDR
KIAA1549	Vanylglycol	0.925	7.99e-07	0.000306816
ENSMMUG00000059005	3-Indolebutyric Acid	0.8786	1.63e-05	0.0020864
HSPB1	Vanylglycol	0.8643	3.24e-05	0.0026112
CIB2	Octadecanamide	-0.8633	3.4e-05	0.0026112
HSPA4L	Vanylglycol	0.8495	6.13e-05	0.0032808
ENSMMUG00000041057	MG(20:4)isomer	-0.8444	7.51e-05	0.0032808
ADAMTS5	Elaidic Acid(C18:1N9T)	0.8403	8.78e-05	0.0032808
ENSMMUG00000063631	MG(20:5)isomer	-0.8336	0.0001127	0.0032808
ENSMMUG00000063631	MG(20:5)	-0.8336	0.0001127	0.0032808
IFNG	N-Methyltryptamine	-0.8283	0.0001367	0.0032808
FBN2	Hexadecanoic Acid(C16:0)	-0.8188	0.0001889	0.00330789
DNAJB1	Hexadecanoic Acid(C16:0)	-0.8107	0.000246	0.00330789
ADAMTS5	Hexadecanoic Acid(C16:0)	0.8102	0.0002501	0.00330789
ENSMMUG00000063631	N-Methyltryptamine	-0.8082	0.0002667	0.00330789
FBN2	Vanylglycol	0.8067	0.0002787	0.00330789
SERPINH1	Vanylglycol	0.7996	0.0003459	0.00330789
PRRT1	Isoprenaline	-0.7989	0.0003533	0.00330789
MEGF10	Vanylglycol	0.7989	0.0003538	0.00330789
FBN2	MG(20:4)isomer	0.7987	0.0003561	0.00330789
ADAMTS5	Linoleic Acid(C18:2N6C)	0.797	0.0003741	0.00330789
ENSMMUG00000054112	Carnitine C20:2	-0.7957	0.0003886	0.00330789
TPH1	MEDP1461	0.795	0.0003972	0.00330789
HSPH1	Vanylglycol	0.7929	0.0004221	0.00330789
ENSMMUG00000041076	Vanylglycol	0.7929	0.0004221	0.00330789
IFNG	Indoleacrylic acid	-0.7889	0.0004723	0.00336561
FBN2	Elaidic Acid(C18:1N9T)	-0.7886	0.0004766	0.00336561
ENSMMUG00000063631	MG(20:4)isomer	-0.7881	0.0004827	0.00336561
CIB2	2-Hydroxybutanoic Acid	0.7864	0.0005065	0.00336561
KIAA1549	Met Phe Thr Glu Asp	0.7857	0.0005165	0.00336561
IFNG	3-Indolepropionic Acid	-0.7853	0.000522	0.00336561
FBN2	MG(20:5)isomer	0.7825	0.0005636	0.00336561
FBN2	MG(20:5)	0.7825	0.0005636	0.00336561
FBN2	MEDP1461	-0.7825	0.0005636	0.00336561
CDK18	3-Indolebutyric Acid	0.7821	0.0005697	0.00336561
ENSMMUG00000054137	MW00142172	0.781	0.000588	0.00342109
ENSMMUG00000063631	3-Indolepropionic Acid	-0.779	0.0006197	0.00343899
CXCL10	3-Indolebutyric Acid	0.7785	0.0006288	0.00343899
ENSMMUG00000064877	Vanylglycol	0.7756	0.0006789	0.00343899
TPH1	3-Hydroxyanthranilic Acid	-0.7756	0.0006794	0.00343899
ENSMMUG00000041057	N-Methyltryptamine	-0.7746	0.0006969	0.00343899
ADAMTS5	Urea	0.7744	0.0007006	0.00343899
ENSMMUG00000054137	Met Phe Thr Glu Asp	0.7702	0.000781	0.00344954
DNAJB1	Met Phe Thr Glu Asp	0.7679	0.0008293	0.00344954
IFNG	MG(20:4)isomer	-0.7674	0.0008381	0.00344954
DNAJB1	Elaidic Acid(C18:1N9T)	-0.7643	0.0009073	0.00344954
HSPA4L	Indoleacrylic acid	0.7634	0.0009265	0.00345414
PROSER2	Thr Ala Phe Val Glu	0.7594	0.001023	0.00347639
PRRT1	Vanylglycol	0.7594	0.001023	0.00347639
ENSMMUG00000041057	MG(20:5)isomer	-0.7585	0.001046	0.00349273
ENSMMUG00000041057	MG(20:5)	-0.7585	0.001046	0.00349273
ENSMMUG00000063631	Caffeic Acid	0.7572	0.00108	0.0035479
HSPA4L	Met Phe Thr Glu Asp	0.7563	0.001104	0.00356183
ENSMMUG00000053947	N-Methyltryptamine	-0.7562	0.001107	0.00356183
ENSMMUG00000064877	MEDP1461	-0.7558	0.001115	0.00356183
IFNG	Vanylglycol	-0.7513	0.001241	0.00361481
ENSMMUG00000044696	Isoprenaline	-0.7491	0.001307	0.00361481
TPH1	Mandelic Acid	-0.7484	0.001329	0.00361481
FBN2	Indoleacrylic acid	0.7483	0.001334	0.00361481
ENSMMUG00000063334	MG(20:4)isomer	-0.748	0.001342	0.00361481
SYBU	Vanylglycol	-0.7473	0.001363	0.00361481
TPH1	Hexadecanoic Acid(C16:0)	0.7465	0.00139	0.00361481
ENSMMUG00000041076	Met Phe Thr Glu Asp	0.7464	0.001391	0.00361481
HIST1H2BH	Vanylglycol	0.7464	0.001391	0.00361481
ENSMMUG00000063631	Salicylaldehyde	0.7463	0.001397	0.00361481
ENSMMUG00000054137	Vanylglycol	0.7451	0.001435	0.00361481
ENSMMUG00000061730	MG(20:5)isomer	-0.7447	0.001449	0.00361481
ENSMMUG00000061730	MG(20:5)	-0.7447	0.001449	0.00361481
ENSMMUG00000063334	Urea	0.7444	0.001457	0.00361481
SYBU	MW00142172	-0.7437	0.00148	0.00361481
DNAJB1	Vanylglycol	0.7429	0.001509	0.00361481
TPH1	3-(Methylthio)-1-propanol	-0.7426	0.001518	0.00361481
ENSMMUG00000055207	Octadecanamide	0.7424	0.001525	0.00361481
CIB2	Hexadecanoic Acid(C16:0)	0.7417	0.001548	0.00362459
HIST1H2BH	Hexadecanoic Acid(C16:0)	-0.7393	0.001636	0.00363659
CIB2	Elaidic Acid(C18:1N9T)	0.7382	0.001677	0.00363659
ENSMMUG00000055207	Met Phe Thr Glu Asp	0.737	0.001719	0.00363659
ENSMMUG00000041057	3-Hydroxyanthranilic Acid	-0.737	0.001719	0.00363659
ENSMMUG00000064877	Octadecanamide	0.7361	0.001755	0.00363659
ENSMMUG00000041076	Indoleacrylic acid	0.7357	0.00177	0.00363659
STAC	N-Methyltryptamine	-0.7349	0.001802	0.00363659
PROSER2	2-Hydroxybutanoic Acid	-0.7343	0.001825	0.00363659
SERPINH1	Octadecanamide	0.7335	0.001859	0.00363659
STAC	MG(20:5)	-0.7331	0.001875	0.00363659
STAC	MG(20:5)isomer	-0.7331	0.001875	0.00363659
KIAA1549	Hexadecanoic Acid(C16:0)	-0.7321	0.001913	0.00363659
ENSMMUG00000041076	Hexadecanoic Acid(C16:0)	-0.7321	0.001913	0.00363659
SYBU	MG(20:5)isomer	-0.7311	0.001957	0.00368376
SYBU	MG(20:5)	-0.7311	0.001957	0.00368376
GTSF1	Indole-3-Carboxaldehyde	-0.7293	0.002035	0.00375822
HSPH1	Indoleacrylic acid	0.7286	0.002065	0.00375822
ENSMMUG00000041057	Heparin	-0.7285	0.00207	0.00375822
FBN2	Met Phe Thr Glu Asp	0.7281	0.002087	0.00375822
SYBU	Indoleacrylic acid	-0.7275	0.002114	0.00375822
ENSMMUG00000063631	Hippuric Acid	0.7244	0.002254	0.00384683
CIB2	Carnitine C7:1Isomer1	0.7229	0.002328	0.00391322
NRN1	Indole-3-Carboxaldehyde	0.7227	0.002336	0.00391322
HSPB1	3-Indolebutyric Acid	0.7214	0.002399	0.00391322
PROSER2	Vanylglycol	0.7199	0.002474	0.00399166
ENSMMUG00000054137	MW00165364	0.7181	0.002566	0.00407862
HIST1H2BH	Elaidic Acid(C18:1N9T)	-0.7179	0.002581	0.00407862
ENSMMUG00000063631	B_Veillonella	0.8364	0.0006959	0.00343899
ENSMMUG00000063631	B_Megasphaera	0.8329	0.0007701	0.00344954
SERPINH1	B_Olsenella	-0.8316	0.0007984	0.00344954
ENSMMUG00000063631	B_Acetobacterium	0.8293	0.0008502	0.00344954
ENSMMUG00000054137	B_Filifactor	-0.8254	0.0009449	0.00347639
TPH1	B_Sebaldella	-0.8228	0.001015	0.00347639
FBN2	B_Ottowia	0.8188	0.001125	0.00356183
STAC	B_Megasphaera	0.818	0.001147	0.00356183
ENSMMUG00000053947	B_Veillonella	0.8115	0.001352	0.00361481
ENSMMUG00000063631	B_Anoxybacillus	0.8115	0.001352	0.00361481
HSPB1	B_Dialister	-0.8112	0.001363	0.00361481
ENSMMUG00000063334	B_Filifactor	0.8091	0.001435	0.00361481
ENSMMUG00000063631	B_Intestinimonas	0.808	0.001475	0.00361481
TPH1	B_Sneathia	-0.8078	0.001481	0.00361481
HSPB1	B_Slackia	-0.8042	0.001615	0.00363659
STAC	B_Levilactobacillus	0.8038	0.001632	0.00363659
NRN1	B_Sneathia	0.8021	0.001697	0.00363659
STAC	B_Paucilactobacillus	0.8002	0.001774	0.00363659
ENSMMUG00000064877	B_Slackia	-0.8	0.001782	0.00363659
SERPINH1	B_Slackia	-0.8	0.001782	0.00363659
ENSMMUG00000063631	B_Levilactobacillus	0.7973	0.001897	0.00363659
ENSMMUG00000063631	B_Pelosinus	0.7973	0.001897	0.00363659
ENSMMUG00000054112	B_Sporomusa	-0.7972	0.001901	0.00363659
IFNG	B_Slackia	0.7951	0.001993	0.00373323
SYBU	B_Intestinibaculum	0.788	0.002332	0.00391322
ENSMMUG00000063631	B_Paucilactobacillus	0.7866	0.002405	0.00391322
ENSMMUG00000063631	B_Intestinibaculum	0.7866	0.002405	0.00391322
SYBU	B_Megamonas	0.7809	0.002716	0.00422245
FBN2	B_Veillonella	-0.7798	0.002779	0.00428569
FBN2	B_Intestinimonas	-0.7798	0.002779	0.00428569
ENSMMUG00000063631	B_Brevibacillus	0.7759	0.003011	0.00457323
STAC	B_Anoxybacillus	0.7752	0.003058	0.00460499
ENSMMUG00000054112	B_Nautilia	-0.7747	0.00309	0.004635
ENSMMUG00000053947	B_Intestinibaculum	0.7741	0.003123	0.00466627
HSPH1	B_Dialister	-0.7692	0.003446	0.00506998
HSPB1	B_Intestinibaculum	-0.7692	0.003446	0.00506998
BAG3	B_Dialister	-0.7692	0.003446	0.00506998
STAC	B_Pelosinus	0.768	0.003529	0.00517227
HSPB1	B_Sporomusa	-0.7671	0.003596	0.00521081
NRN1	B_Streptobacillus	0.7671	0.003596	0.00521081
SYBU	B_Slackia	0.7666	0.003627	0.00523597
ENSMMUG00000064877	B_Desulfobulbus	-0.7649	0.003751	0.0053947
FBN2	B_Sneathia	0.7642	0.003803	0.00540871
ENSMMUG00000053947	B_Levilactobacillus	0.7629	0.003899	0.00552478
ENSMMUG00000044696	B_Dialister	-0.7613	0.004021	0.00565591
SYBU	B_Intestinimonas	0.7595	0.004162	0.00583288
IFNG	B_Sporomusa	0.7579	0.00429	0.00594715
IFNG	B_Bifidobacterium	0.7566	0.004398	0.0060187
HSPA4L	B_Slackia	-0.7566	0.004398	0.0060187
FBN2	B_Intestinibaculum	-0.7564	0.004412	0.0060187
FBN2	B_Filifactor	-0.7564	0.004412	0.0060187
HSPB1	B_Megamonas	-0.7552	0.004508	0.0060527
STAC	B_Sporomusa	0.7515	0.004832	0.00639823
SYBU	B_Veillonella	0.7488	0.005073	0.00662497
SYBU	B_Sporomusa	0.7483	0.005117	0.00662497
KIAA1549	B_Intestinibaculum	-0.7483	0.005124	0.00662497
KIAA1549	B_Intestinimonas	-0.7483	0.005124	0.00662497
CIB2	B_Slackia	0.7483	0.005124	0.00662497
HIST1H2BH	B_Sebaldella	0.7483	0.005124	0.00662497
ENSMMUG00000063631	B_Sporomusa	0.747	0.005243	0.00668874
PROSER2	B_Ottowia	0.7452	0.005414	0.00688403
ENSMMUG00000053947	B_Pelosinus	0.7442	0.005507	0.00695621
ENSMMUG00000053947	B_Acetobacterium	0.7442	0.005507	0.00695621
ENSMMUG00000064877	B_Olsenella	-0.7439	0.005541	0.00697621
CIB2	B_Intestinimonas	0.7413	0.005801	0.00720901
FBN2	B_Polaromonas	0.7408	0.005847	0.00724274
B_Levilactobacillus	L-Citrulline	0.8893	9.19e-06	0.00176448
B_Paucilactobacillus	Carnitine C7:1Isomer1	0.8351	0.0001067	0.0032808
B_Intestinimonas	MG(20:4)isomer	-0.8321	0.000119	0.0032808
B_Slackia	N-Methyltryptamine	-0.8286	0.0001352	0.0032808
B_Megasphaera	Choline	0.8214	0.0001731	0.00330789
B_Veillonella	Elaidic Acid(C18:1N9T)	0.8143	0.0002194	0.00330789
B_Intestinimonas	MG(20:5)	-0.8107	0.000246	0.00330789
B_Intestinimonas	MG(20:5)isomer	-0.8107	0.000246	0.00330789
B_Intestinibaculum	Elaidic Acid(C18:1N9T)	0.8107	0.000246	0.00330789
B_Sneathia	Octadecanamide	0.8071	0.0002752	0.00330789
B_Slackia	Indoleacrylic acid	-0.8	0.0003423	0.00330789
B_Anoxybacillus	Carnitine C7:1Isomer1	0.7993	0.0003496	0.00330789
B_Ottowia	Octadecanamide	0.7964	0.0003805	0.00330789
B_Intestinibaculum	Linoleic Acid(C18:2N6C)	0.7964	0.0003805	0.00330789
B_Acetobacterium	Linoleic Acid(C18:2N6C)	0.7929	0.0004221	0.00330789
B_Veillonella	Choline	0.7893	0.0004673	0.00336561
B_Megasphaera	Elaidic Acid(C18:1N9T)	0.7893	0.0004673	0.00336561
B_Megasphaera	L-Citrulline	0.7857	0.0005165	0.00336561
B_Brevibacillus	Carnitine C7:1Isomer1	0.785	0.0005275	0.00336561
B_Intestinibaculum	L-Citrulline	0.7821	0.0005697	0.00336561
B_Paucilactobacillus	L-Citrulline	0.7786	0.0006274	0.00343899
B_Ottowia	Elaidic Acid(C18:1N9T)	-0.7786	0.0006274	0.00343899
B_Planococcus	Carnitine C7:1Isomer1	0.7742	0.0007043	0.00343899
B_Veillonella	L-Citrulline	0.7714	0.0007569	0.00344954
B_Slackia	MG(20:4)isomer	-0.7714	0.0007569	0.00344954
B_Sporomusa	Carnitine C7:1Isomer1	0.7677	0.0008323	0.00344954
B_Ottowia	Hexadecanoic Acid(C16:0)	-0.7643	0.0009073	0.00344954
B_Anoxybacillus	Carnitine C18:3	0.7643	0.0009073	0.00344954
B_Slackia	3-Indolepropionic Acid	-0.7643	0.0009073	0.00344954
B_Veillonella	Hexadecanoic Acid(C16:0)	0.7643	0.0009073	0.00344954
B_Megasphaera	Linoleic Acid(C18:2N6C)	0.7643	0.0009073	0.00344954
B_Polaromonas	D-Sorbitol	0.7643	0.0009073	0.00344954
B_Filifactor	MEDP1461	0.7643	0.0009073	0.00344954
B_Nautilia	Carnitine C7:1Isomer1	0.7634	0.0009265	0.00345414
B_Acetobacterium	Elaidic Acid(C18:1N9T)	0.7607	0.0009911	0.00347639
B_Acetobacterium	Carnitine C7:1Isomer1	0.7599	0.001012	0.00347639
B_Pelosinus	Carnitine C7:1Isomer1	0.7599	0.001012	0.00347639
B_Streptobacillus	Octadecanamide	0.7571	0.001081	0.0035479
B_Pelosinus	L-Citrulline	0.7536	0.001178	0.00356183
B_Desulfitobacterium	Carnitine C18:3	0.7536	0.001178	0.00356183
B_Intestinibaculum	Carnitine C20:2	0.7536	0.001178	0.00356183
B_Brevibacillus	Carnitine C18:3	0.7536	0.001178	0.00356183
B_Filifactor	MG(20:4)isomer	-0.75	0.001281	0.00361481
B_Veillonella	Carnitine C20:2	0.7464	0.001391	0.00361481
B_Megamonas	L-Citrulline	0.7464	0.001391	0.00361481
B_Desulfitobacterium	Carnitine C7:1Isomer1	0.7455	0.001421	0.00361481
B_Brevibacillus	Carnitine C20:2	0.7429	0.001509	0.00361481
B_Acetobacterium	Carnitine C20:2	0.7429	0.001509	0.00361481
B_Filifactor	Carnitine C20:2	0.7429	0.001509	0.00361481
B_Olsenella	MG(20:4)isomer	-0.7429	0.001509	0.00361481
B_Ilyobacter	Octadecanamide	0.7417	0.001548	0.00362459
B_Sporomusa	L-Citrulline	0.7399	0.001612	0.00363659
B_Filifactor	Mandelic Acid	-0.7393	0.001636	0.00363659
B_Intestinibaculum	Hexadecanoic Acid(C16:0)	0.7393	0.001636	0.00363659
B_Filifactor	3-(Methylthio)-1-propanol	-0.7357	0.00177	0.00363659
B_Megamonas	Carnitine C7:1Isomer1	0.7348	0.001807	0.00363659
B_Megasphaera	Hexadecanoic Acid(C16:0)	0.7321	0.001913	0.00363659
B_Desulfobulbus	MEDP1461	0.7321	0.001913	0.00363659
B_Acetobacterium	Palmitoleic Acid(C16:1)	0.7286	0.002065	0.00375822
B_Ottowia	Met Phe Thr Glu Asp	0.7286	0.002065	0.00375822
B_Pelosinus	Carnitine C18:3	0.7286	0.002065	0.00375822
B_Ilyobacter	D-Sorbitol	0.7256	0.002197	0.00384683
B_Filifactor	3-Hydroxyanthranilic Acid	-0.725	0.002227	0.00384683
B_Bifidobacterium	Vanylglycol	-0.725	0.002227	0.00384683
B_Acetobacterium	L-Citrulline	0.725	0.002227	0.00384683
B_Sebaldella	D-Sorbitol	0.725	0.002227	0.00384683
B_Polaromonas	L-Citrulline	-0.725	0.002227	0.00384683
B_Olsenella	MW00165364	-0.7214	0.002399	0.00391322
B_Levilactobacillus	Linoleic Acid(C18:2N6C)	0.7214	0.002399	0.00391322
B_Anoxybacillus	L-Citrulline	0.7214	0.002399	0.00391322
B_Polaromonas	Elaidic Acid(C18:1N9T)	-0.7214	0.002399	0.00391322
B_Ottowia	D-Sorbitol	0.7179	0.002581	0.00407862
ENSMMUG00000041076	M_Sarcina	-0.8407	0.0003191	0.00330789
PROSER2	M_Lactobacillus	0.8382	0.0003454	0.00330789
CIB2	M_Lactobacillus	-0.8143	0.0007017	0.00343899
HIST1H2BH	M_Sarcina	-0.8077	0.0008392	0.00344954
DNAJB1	M_Lactobacillus	0.8022	0.0009688	0.00347639
HSPH1	M_Sarcina	-0.7857	0.001454	0.00361481
DNAJB1	M_Sarcina	-0.7802	0.001653	0.00363659
HSPA4L	M_Sarcina	-0.7785	0.001717	0.00363659
ENSMMUG00000059005	M_Sarcina	-0.7747	0.001871	0.00363659
FBN2	M_Sarcina	-0.758	0.002678	0.00419735
ENSMMUG00000061730	M_Limosilactobacillus	-0.7528	0.002979	0.00455751
CXCL10	M_Sarcina	-0.7386	0.00393	0.00554824
ENSMMUG00000054137	M_Sarcina	-0.7286	0.004735	0.00631333
BAG3	M_Lactobacillus	0.7033	0.007319	0.00884166
HSPH1	M_Lactobacillus	0.7033	0.007319	0.00884166
MEGF10	M_Sarcina	-0.7033	0.007322	0.00884166
ADAMTS5	M_Lactiplantibacillus	-0.7004	0.007676	0.00924008
FBN2	M_Lactobacillus	0.6985	0.00791	0.009492
SYBU	M_Sarcina	0.6971	0.00809	0.00967776
ENSMMUG00000055207	M_Lactobacillus	0.6942	0.008471	0.0100708
KIAA1549	M_Lactobacillus	0.6923	0.00873	0.0102205
ENSMMUG00000041076	M_Lactobacillus	0.6923	0.00873	0.0102205
PRRT1	M_Lactobacillus	0.6897	0.009099	0.0106201
ENSMMUG00000041057	M_Limosilactobacillus	-0.6713	0.012	0.0137964
ENSMMUG00000061730	M_Lactiplantibacillus	-0.6707	0.01209	0.0138584
GTSF1	M_Sarcina	0.6703	0.01217	0.0139086
ENSMMUG00000053947	M_Lactobacillus	-0.6671	0.01275	0.0145282
SYBU	M_Limosilactobacillus	-0.6667	0.01282	0.0145647
HSPB1	M_Sarcina	-0.6648	0.01317	0.0148307
OAS3	M_Sarcina	-0.6648	0.01317	0.0148307
HIST1H2BH	M_Lactiplantibacillus	0.6648	0.01317	0.0148307
HSPA4L	M_Lactobacillus	0.663	0.01351	0.0151691
HIST1H2BH	M_Lactobacillus	0.6593	0.01423	0.0158386
PRRT1	M_Lactiplantibacillus	0.6566	0.01479	0.01632
PROSER2	M_Sarcina	-0.6556	0.01498	0.0164823
ENSMMUG00000041076	M_Lactiplantibacillus	0.6538	0.01535	0.0168411
SERPINH1	M_Lactobacillus	0.6501	0.01614	0.0175574
BAG3	M_Sarcina	-0.6429	0.01779	0.0191355
HSPB1	M_Lactobacillus	0.6429	0.01779	0.0191355
ENSMMUG00000044696	M_Lactobacillus	0.6377	0.01903	0.0203552
PLA2G4C	M_Sarcina	-0.6374	0.01912	0.0203947
STAC	M_Limosilactobacillus	-0.6297	0.02109	0.0223101
ENSMMUG00000063631	M_Lactiplantibacillus	-0.6277	0.02163	0.0228185
IFNG	M_Sarcina	0.6272	0.02175	0.0228822
SERPINH1	M_Sarcina	-0.6253	0.02227	0.0233016
ENSMMUG00000063631	M_Limosilactobacillus	-0.6221	0.02318	0.0241878
ENSMMUG00000041057	M_Lactiplantibacillus	-0.6217	0.02329	0.0242367
SERPINH1	M_Odoribacter	-0.6171	0.02466	0.0254555
KIAA1549	M_Sarcina	-0.6099	0.02688	0.0275987
ENSMMUG00000064877	M_Lactobacillus	0.6058	0.0282	0.0288768
STAC	M_Lactiplantibacillus	-0.5992	0.03045	0.0309333
HIST1H2BH	M_Limosilactobacillus	0.5989	0.03055	0.030953
TPH1	M_Lactobacillus	-0.5983	0.03077	0.0310939
IFNG	M_Limosilactobacillus	-0.5942	0.03223	0.0323142
PRRT1	M_Sarcina	-0.5931	0.03263	0.03263
MW00165364	M_Sarcina	-0.8294	7.09e-05	0.0032808
Carnitine C8:0	M_Lactiplantibacillus	-0.8118	0.0001343	0.0032808
MW00142172	M_Sarcina	-0.8088	0.0001485	0.00330789
9-HpODE	M_Odoribacter	-0.8	0.0001986	0.00330789
MEDP1274	M_Lactobacillus	0.7941	0.0002392	0.00330789
3-Indolepropionic Acid	M_Sarcina	-0.7941	0.0002392	0.00330789
Indoleacrylic acid	M_Sarcina	-0.7794	0.0003717	0.00330789
Vanylglycol	M_Lactobacillus	0.7765	0.0004044	0.00330789
Vanylglycol	M_Sarcina	-0.7735	0.0004394	0.00336561
Carnitine C18:3	M_Lactiplantibacillus	-0.7559	0.0007059	0.00343899
Carnitine C20:2	M_Limosilactobacillus	-0.75	0.0008198	0.00344954
Indole-3-Carboxaldehyde	M_Sarcina	-0.7471	0.0008821	0.00344954
N-Methyltryptamine	M_Sarcina	-0.7471	0.0008821	0.00344954
L-Arogenate;L-Arogenic acid;Pretyrosine	M_Sarcina	-0.7471	0.0008821	0.00344954
MEDN1078	M_Lactobacillus	0.7412	0.001018	0.00347639
Octadecanamide	M_Lactobacillus	0.7412	0.001018	0.00347639
2-(4-hydroxyphenyl) propionate	M_Sarcina	-0.7353	0.001172	0.00356183
Isoprenaline	M_Lactobacillus	-0.7265	0.001436	0.00361481
Octadecanamide	M_Lactiplantibacillus	0.7206	0.001638	0.00363659
MEDN1078	M_Sarcina	-0.7206	0.001638	0.00363659
Carnitine C7:1Isomer1	M_Limosilactobacillus	-0.7185	0.001714	0.00363659
Mandelic Acid	M_Sarcina	-0.7176	0.001748	0.00363659
Carnitine C20:2	M_Lactiplantibacillus	-0.7147	0.001863	0.00363659
Palmitoleic Acid(C16:1)	M_Limosilactobacillus	-0.7088	0.002112	0.00375822
Met Phe Thr Glu Asp	M_Lactobacillus	0.7088	0.002112	0.00375822
Octadecanamide	M_Limosilactobacillus	0.7088	0.002112	0.00375822
Dioxindole	M_Lactobacillus	-0.7059	0.002246	0.00384683
3-(Methylthio)-1-propanol	M_Sarcina	-0.7059	0.002246	0.00384683
3-Indolepropionic Acid	M_Lactobacillus	0.7029	0.002387	0.00391322
Mandelic Acid	M_Odoribacter	-0.7	0.002535	0.004056
3-Indolepropionic Acid	M_Odoribacter	-0.7	0.002535	0.004056
3-Indolebutyric Acid	M_Sarcina	-0.6971	0.002691	0.00420058
3-(Methylthio)-1-propanol	M_Odoribacter	-0.6941	0.002854	0.00438374
Hexadecanoic Acid(C16:0)	M_Lactiplantibacillus	-0.6912	0.003025	0.00457323
Dioxindole	M_Sarcina	0.6912	0.003025	0.00457323
Thr Ala Phe Val Glu	M_Sarcina	-0.6882	0.003204	0.00476874
Met Phe Thr Glu Asp	M_Lactiplantibacillus	0.6824	0.003588	0.00521081
2-Hydroxybutanoic Acid	M_Limosilactobacillus	-0.6794	0.003793	0.00540871
2-(4-hydroxyphenyl) propionate	M_Lactobacillus	0.6735	0.004233	0.00588939
MEDP1274	M_Sarcina	-0.6735	0.004233	0.00588939
Palmitoleic Acid(C16:1)	M_Lactiplantibacillus	-0.6706	0.004467	0.0060187
Carnitine C6:0 Isomer 1	M_Lactiplantibacillus	-0.6706	0.004467	0.0060187
9-HpODE	M_Sarcina	-0.6706	0.004467	0.0060187
3-Hydroxyanthranilic Acid	M_Sarcina	-0.6676	0.004712	0.00630456
MEDN1078	M_Odoribacter	-0.6647	0.004967	0.00655439
Elaidic Acid(C18:1N9T)	M_Limosilactobacillus	-0.6618	0.005234	0.00668874
2-(4-hydroxyphenyl) propionate	M_Odoribacter	-0.6618	0.005234	0.00668874
Met Phe Thr Glu Asp	M_Sarcina	-0.6618	0.005234	0.00668874
Carnitine C7:1Isomer1	M_Lactiplantibacillus	-0.6578	0.005611	0.00704083
Elaidic Acid(C18:1N9T)	M_Lactiplantibacillus	-0.6559	0.005801	0.00720901
3-Hydroxyanthranilic Acid	M_Odoribacter	-0.6529	0.006102	0.00746232
3-Indolebutyric Acid	M_Lactobacillus	0.6529	0.006102	0.00746232
B_Anoxybacillus	M_Limosilactobacillus	-0.7934	0.0007075	0.00343899
B_Acetobacterium	M_Limosilactobacillus	-0.7714	0.001233	0.00361481
B_Ottowia	M_Sarcina	-0.7538	0.001845	0.00363659
B_Brevibacillus	M_Limosilactobacillus	-0.7407	0.002445	0.00396152
B_Paucilactobacillus	M_Limosilactobacillus	-0.7363	0.002676	0.00419735
B_Streptobacillus	M_Sarcina	-0.7187	0.00378	0.00540871
B_Bifidobacterium	M_Lactobacillus	-0.7099	0.004451	0.0060187
B_Megamonas	M_Limosilactobacillus	-0.7055	0.00482	0.00639823
B_Pelosinus	M_Limosilactobacillus	-0.6967	0.005629	0.00704083
B_Desulfitobacterium	M_Limosilactobacillus	-0.6923	0.006071	0.00746232
B_Brevibacillus	M_Lactiplantibacillus	-0.6923	0.006071	0.00746232
B_Sneathia	M_Sarcina	-0.6879	0.00654	0.00797257
B_Anoxybacillus	M_Lactiplantibacillus	-0.6747	0.008118	0.00968109
B_Sporomusa	M_Limosilactobacillus	-0.6711	0.008604	0.0101973
B_Desulfitobacterium	M_Lactiplantibacillus	-0.6703	0.008704	0.0102205
B_Slackia	M_Sarcina	0.6703	0.008704	0.0102205
B_Dialister	M_Limosilactobacillus	-0.6615	0.009975	0.0115373
B_Dialister	M_Sarcina	0.6615	0.009975	0.0115373
B_Sebaldella	M_Sarcina	-0.6615	0.009975	0.0115373
B_Slackia	M_Limosilactobacillus	-0.6527	0.01138	0.0131229
B_Sebaldella	M_Lactobacillus	0.6396	0.01378	0.0153823
B_Planococcus	M_Limosilactobacillus	-0.6396	0.01378	0.0153823
B_Slackia	M_Lactobacillus	-0.6352	0.01466	0.0162232
B_Levilactobacillus	M_Limosilactobacillus	-0.6352	0.01466	0.0162232
B_Veillonella	M_Sarcina	0.6308	0.01558	0.0169964
B_Acetobacterium	M_Lactiplantibacillus	-0.6308	0.01558	0.0169964
B_Paucilactobacillus	M_Lactiplantibacillus	-0.6264	0.01654	0.0178912
B_Intestinibaculum	M_Limosilactobacillus	-0.6264	0.01654	0.0178912
B_Sneathia	M_Lactobacillus	0.6176	0.0186	0.0199508
B_Polaromonas	M_Sarcina	-0.6132	0.01971	0.0209078
B_Nautilia	M_Limosilactobacillus	-0.6132	0.01971	0.0209078
B_Megasphaera	M_Limosilactobacillus	-0.6044	0.02206	0.0231449
B_Veillonella	M_Limosilactobacillus	-0.5956	0.02461	0.0254555
B_Pelosinus	M_Lactiplantibacillus	-0.5956	0.02461	0.0254555
B_Filifactor	M_Sarcina	0.5912	0.02597	0.0267359
B_Planococcus	M_Lactiplantibacillus	-0.578	0.03038	0.0309333
B_Filifactor	M_Odoribacter	0.578	0.03038	0.0309333
B_Bifidobacterium	M_Sarcina	0.5736	0.03197	0.0321374
B_Dialister	M_Lactiplantibacillus	-0.5736	0.03197	0.0321374
